# Supplementary material for: Proteomic Analysis of Liver from Finishing Beef Cattle Supplemented with a Rumen-Protected B-Vitamin Blend and Hydroxy Trace Minerals
Source: Animals (Basel). 2021 Jun 29;11(7):1934. doi: 10.3390/ani11071934 (PMC8300412; doi:10.3390/ani11071934)
Supplement: Supplementary file 1 [file animals-11-01934-s001.zip]

Archive with 1 entries (1 files):
- animals-1237387-supplementary.xlsx
