# Supplementary material for: Proteomic Analysis of Liver from Finishing Beef Cattle Supplemented with a Rumen-Protected B-Vitamin Blend and Hydroxy Trace Minerals
Source: Animals (Basel). 2021 Jun 29;11(7):1934. doi: 10.3390/ani11071934 (PMC8300412; doi:10.3390/ani11071934)
Supplement: Supplementary file 1 [file animals-11-01934-s001.zip › animals-1237387-supplementary.xlsx]

## Sheet: Table S1
Table S1. Summary information of mass spectrometry analysis.
Raw file	Experiment	Enzyme	Enzyme mode	Use enzyme first search	Variable modifications	Fixed modifications	Use variable modifications first search	Requantify	Multiplicity	Max. missed cleavages	LC-MS run type	MS	MS/MS	MS3	MS/MS Submitted	MS/MS Submitted (SIL)	MS/MS Submitted (ISO)	MS/MS Submitted (PEAK)	MS/MS Identified	MS/MS Identified (SIL)	MS/MS Identified (ISO)	MS/MS Identified (PEAK)	MS/MS Identified [%]	MS/MS Identified (SIL) [%]	MS/MS Identified (ISO) [%]	MS/MS Identified (PEAK) [%]	Peptide Sequences Identified	Peaks	Peaks Sequenced	Peaks Sequenced [%]	Peaks Repeatedly Sequenced	Peaks Repeatedly Sequenced [%]	Isotope Patterns	Isotope Patterns Sequenced	Isotope Patterns Sequenced (z>1)	Isotope Patterns Sequenced [%]	Isotope Patterns Sequenced (z>1) [%]	Isotope Patterns Repeatedly Sequenced	Isotope Patterns Repeatedly Sequenced [%]	Recalibrated	Av. Absolute Mass Deviation [ppm]	Mass Standard Deviation [ppm]	Av. Absolute Mass Deviation [mDa]	Mass Standard Deviation [mDa]
35082-01-_1-B,4_01_6740	1	Trypsin/P	Specific	False	Oxidation (M);Acetyl (Protein N-term)	Carbamidomethyl (C)	False	False	1	2	Standard	6374	59427	0	68245	50609	0	17636	11875	11760	0	115	17	23	0	0.65	6040	5767233	37647	0.65	8754	23	520991	28346	23993	5.4	6.2	9226	33	+	0.95649	1389	0.63471	0.91204
35082-02-_1-C,1_01_6745	2	Trypsin/P	Specific	False	Oxidation (M);Acetyl (Protein N-term)	Carbamidomethyl (C)	False	False	1	2	Standard	6135	59308	0	69547	48965	0	20582	11151	11032	0	119	16	23	0	0.58	5352	6514550	37035	0.57	8821	24	619726	26645	21591	4.3	4.7	9100	34	+	0.8986	13018	0.6016	0.8675
35082-03-_1-B,3_01_6739	3	Trypsin/P	Specific	False	Oxidation (M);Acetyl (Protein N-term)	Carbamidomethyl (C)	False	False	1	2	Standard	6357	59666	0	68714	50618	0	18096	12017	11868	0	149	17	23	0	0.82	5812	5589548	36896	0.66	8958	24	509025	27557	23211	5.4	6.2	9249	34	+	0.971	14172	0.64154	0.92398
35082-04-_1-C,5_01_6749	4	Trypsin/P	Specific	False	Oxidation (M);Acetyl (Protein N-term)	Carbamidomethyl (C)	False	False	1	2	Standard	6440	58174	0	67990	48246	0	19744	6367	6300	0	67	9.4	13	0	0.34	3281	6595768	37266	0.56	8273	22	608217	27223	22484	4.5	5	8602	32	+	10346	14661	0.68974	0.98158
35082-06-_1-D,4_01_6756	6	Trypsin/P	Specific	False	Oxidation (M);Acetyl (Protein N-term)	Carbamidomethyl (C)	False	False	1	2	Standard	5907	58847	0	68576	49118	0	19458	7149	7086	0	63	10	14	0	0.32	3864	6687791	38241	0.57	8271	22	632728	27912	23648	4.4	5	8947	32	+	10173	14938	0.68387	0.99484
35082-07-_1-C,8_01_6752	7	Trypsin/P	Specific	False	Oxidation (M);Acetyl (Protein N-term)	Carbamidomethyl (C)	False	False	1	2	Standard	5906	58719	0	68848	48588	0	20260	9758	9659	0	99	14	20	0	0.49	4877	6826598	36568	0.54	8314	23	650451	26442	21895	4.1	4.5	8722	33	+	0.95563	13874	0.6348	0.91479
35082-08-_1-C,2_01_6746	8	Trypsin/P	Specific	False	Oxidation (M);Acetyl (Protein N-term)	Carbamidomethyl (C)	False	False	1	2	Standard	6094	57852	0	68402	47302	0	21100	4563	4525	0	38	6.7	9.6	0	0.18	2338	6363727	36971	0.58	8169	22	589776	26247	21962	4.5	5	8487	32	+	10456	14723	0.68801	0.96243
35082-13-_1-C,7_01_6751	13	Trypsin/P	Specific	False	Oxidation (M);Acetyl (Protein N-term)	Carbamidomethyl (C)	False	False	1	2	Standard	6136	57767	0	68241	47293	0	20948	5437	5367	0	70	8	11	0	0.33	2757	6657874	36815	0.55	8004	22	613618	26442	22070	4.3	4.8	8493	32	+	10033	14212	0.67024	0.94172
35082-14-_1-D,3_01_6755	14	Trypsin/P	Specific	False	Oxidation (M);Acetyl (Protein N-term)	Carbamidomethyl (C)	False	False	1	2	Standard	5934	57873	0	68320	47420	0	20900	3451	3404	0	47	5.1	7.2	0	0.22	2177	6750336	39059	0.58	7738	20	652979	28715	24279	4.4	4.9	8305	29	+	11869	16508	0.7918	10818
35082-15-_1-C,6_01_6750	15	Trypsin/P	Specific	False	Oxidation (M);Acetyl (Protein N-term)	Carbamidomethyl (C)	False	False	1	2	Standard	6309	58657	0	68087	49227	0	18860	10220	10169	0	51	15	21	0	0.27	4592	6775699	36001	0.53	8636	24	609725	25781	21393	4.2	4.7	8965	35	+	0.93146	13333	0.61462	0.87091
35082-16-_1-D,2_01_6754	16	Trypsin/P	Specific	False	Oxidation (M);Acetyl (Protein N-term)	Carbamidomethyl (C)	False	False	1	2	Standard	6236	57390	0	68139	46485	0	21654	5174	5103	0	71	7.6	11	0	0.33	2569	6818397	36172	0.53	8010	22	658357	25640	20724	3.9	4.3	8249	32	+	10763	15202	0.72465	10214
35082-21-_1-B,5_01_6741	21	Trypsin/P	Specific	False	Oxidation (M);Acetyl (Protein N-term)	Carbamidomethyl (C)	False	False	1	2	Standard	6354	58282	0	67952	48612	0	19340	5273	5210	0	63	7.8	11	0	0.33	2888	6010665	37510	0.62	8174	22	551302	27351	23141	5	5.6	8675	32	+	11234	16098	0.73489	10293
35082-22-_1-B,7_01_6743	22	Trypsin/P	Specific	False	Oxidation (M);Acetyl (Protein N-term)	Carbamidomethyl (C)	False	False	1	2	Standard	6302	59616	0	68292	50936	0	17356	10845	10753	0	92	16	21	0	0.53	5944	6099677	38921	0.64	8698	22	550189	29294	25105	5.3	6.1	9364	32	+	0.98109	14227	0.65646	0.94177
35082-24-_1-B,2_01_6738	24	Trypsin/P	Specific	False	Oxidation (M);Acetyl (Protein N-term)	Carbamidomethyl (C)	False	False	1	2	Standard	6614	59095	0	68060	50128	0	17932	12744	12648	0	96	19	25	0	0.54	5731	5222652	35320	0.68	9059	26	465774	25808	21283	5.5	6.4	9277	36	+	0.94126	13756	0.61604	0.88621
35082-30-_1-D,1_01_6773	30	Trypsin/P	Specific	False	Oxidation (M);Acetyl (Protein N-term)	Carbamidomethyl (C)	False	False	1	2	Standard	6651	54668	0	66806	42530	0	24276	6802	6487	0	315	10	15	0	1.3	1658	8164425	25260	0.31	8472	34	776057	15293	10208	2	1.8	6998	46	+	0.86735	12618	0.51344	0.73822
35082-31-_1-B,1_01_6774	31	Trypsin/P	Specific	False	Oxidation (M);Acetyl (Protein N-term)	Carbamidomethyl (C)	False	False	1	2	Standard	7034	54952	0	68143	41761	0	26382	3923	3884	0	39	5.8	9.3	0	0.15	1314	8695108	26870	0.31	8447	31	821986	16747	10828	2	1.8	7167	43	+	10069	13839	0.5824	0.79151
35082-32-_1-C,4_01_6775	32	Trypsin/P	Specific	False	Oxidation (M);Acetyl (Protein N-term)	Carbamidomethyl (C)	False	False	1	2	Standard	6959	56271	0	69508	43034	0	26474	4014	3808	0	206	5.8	8.8	0	0.78	1470	8766433	29950	0.34	8903	30	840688	19185	13358	2.3	2.1	7762	40	+	10514	14968	0.62379	0.88099
35082-42-_1-C,3_01_6747	42	Trypsin/P	Specific	False	Oxidation (M);Acetyl (Protein N-term)	Carbamidomethyl (C)	False	False	1	2	Standard	6184	57317	0	67964	46534	0	21430	3574	3536	0	38	5.3	7.6	0	0.18	2017	6677056	38022	0.57	7854	21	634830	27276	22301	4.3	4.7	8252	30	+	10988	15403	0.74725	10546
35082-43-_1-B,8_01_6744	43	Trypsin/P	Specific	False	Oxidation (M);Acetyl (Protein N-term)	Carbamidomethyl (C)	False	False	1	2	Standard	6343	57558	0	68470	46646	0	21824	4065	4022	0	43	5.9	8.6	0	0.2	1977	6519029	35808	0.55	8204	23	587237	24951	20705	4.2	4.7	8229	33	+	10516	14861	0.69761	0.97454
35087-44-_1-B,6_01_6742	44	Trypsin/P	Specific	False	Oxidation (M);Acetyl (Protein N-term)	Carbamidomethyl (C)	False	False	1	2	Standard	6331	58823	0	68753	48893	0	19860	12502	12460	0	42	18	25	0	0.21	4574	6036947	32705	0.54	9028	28	523996	22412	18085	4.3	4.7	8696	39	+	0.84365	12137	0.55834	0.79394
Total												126600	1160262	0	1367057	952945	0	414112	150904	149081	0	1823	11	16	0	0.44	11332	133539513					12417652	505267	412264	4.1	4.5	170765	34		0.98138	14146	0.64752	0.9253

## Sheet: Table S2
Table S2. List of proteins identified in liver tissue of beef cattle supplemented or not with vitamin B and hydroxyl minerals during the finishing phase and their raw intensities.
	Intensities
	Animals supplemented with vitamin B and hydroxyl minerals									Animals with no supplementation of vitamin B and hidroxyl minerals
Protein Ids	Animal 1	Animal 3	Animal 4	Animal 13	Animal 16	Animal 21	Animal 24	Animal 32	Animal 44	Animal 2	Animal 6	Animal 7	Animal 8	Animal 14	Animal 15	Animal 22	Animal 30	Animal 31	Animal 42	Animal 43
sp|A2I7N1|SPA35_BOVIN;CON__A2I7N1	0	0	0	0	0	0	0	0	0	0	0	0	0	0	0	207510	0	0	0	0
tr|F1MVK1|F1MVK1_BOVIN;CON__ENSEMBL:ENSBTAP00000007350	590780	505100	574600	484350	724550	546290	600890	0	853630	463270	460040	679320	536650	615870	726690	410750	0	0	685260	645260
CON__ENSEMBL:ENSBTAP00000014147;tr|A0A3Q1M1Z4|A0A3Q1M1Z4_BOVIN;tr|A0A3Q1LSF0|A0A3Q1LSF0_BOVIN	0	0	0	0	0	0	0	0	0	965500	0	0	0	0	0	0	0	0	0	0
tr|A0A3Q1MAK6|A0A3Q1MAK6_BOVIN;CON__ENSEMBL:ENSBTAP00000018574;tr|F6R4P6|F6R4P6_BOVIN	0	148240	0	0	0	0	0	0	0	0	0	0	0	0	0	0	0	0	0	0
CON__ENSEMBL:ENSBTAP00000024462	3427200	3142400	4291800	2513000	3662900	1842300	2539000	1215400	3278000	4027300	3969300	2117200	4216900	2629000	3826000	3349000	1702500	1408600	2564500	2445600
CON__ENSEMBL:ENSBTAP00000024466	0	0	0	0	0	0	0	0	211640	0	0	0	0	0	0	0	0	0	0	0
tr|A0A3Q1NJB1|A0A3Q1NJB1_BOVIN;CON__ENSEMBL:ENSBTAP00000031900;tr|F1N076|F1N076_BOVIN;tr|A0A3Q1LQ81|A0A3Q1LQ81_BOVIN;tr|A0A3Q1MI22|A0A3Q1MI22_BOVIN;tr|A0A3Q1LR93|A0A3Q1LR93_BOVIN	0	0	0	0	0	0	122590	0	0	0	0	0	0	0	0	0	0	0	0	0
tr|G3N0S9|G3N0S9_BOVIN;CON__ENSEMBL:ENSBTAP00000034412	0	0	171500	0	0	0	0	0	0	0	0	0	0	0	0	0	0	0	0	0
CON__ENSEMBL:ENSBTAP00000038329	0	0	0	0	0	0	0	0	0	0	0	212730	0	0	0	0	0	0	0	0
CON__P00761	7973800	7981400	7830300	12899000	6959400	5164300	10390000	0	15085000	9629800	7867900	8045000	0	7386100	14312000	5989000	0	0	16143000	5460200
sp|P00978|AMBP_BOVIN;CON__P00978;tr|F1MMK9|F1MMK9_BOVIN;tr|A0A3Q1MGB8|A0A3Q1MGB8_BOVIN	0	0	0	0	0	0	0	0	0	0	176000	0	0	0	0	0	0	0	0	0
sp|P01045|KNG2_BOVIN;CON__P01045-1;sp|P01044|KNG1_BOVIN;CON__P01044-1;tr|F1MNV5|F1MNV5_BOVIN;tr|A0A140T8C8|A0A140T8C8_BOVIN;CON__Q2KJ62	0	0	0	0	0	0	178590	0	183750	0	0	0	0	0	0	0	0	0	0	0
sp|P01966|HBA_BOVIN;CON__P01966;tr|A0A452DIQ5|A0A452DIQ5_BOVIN;tr|F1MMI1|F1MMI1_BOVIN;tr|E1BAP8|E1BAP8_BOVIN	35772000	76002000	72806000	42395000	52880000	20770000	41943000	29978000	101130000	49769000	38679000	41924000	32363000	10638000	41815000	46496000	51729000	15039000	62141000	15014000
CON__P02070;sp|P02070|HBB_BOVIN;tr|A0A3Q1MGU4|A0A3Q1MGU4_BOVIN	54011000	72379000	67991000	69765000	73656000	20826000	57540000	36576000	105620000	63703000	34957000	74314000	34198000	36437000	65036000	45708000	68324000	34318000	67064000	25712000
CON__P48668;CON__P04259;CON__P02538;tr|M0QVY0|M0QVY0_BOVIN;tr|F1MUY2|F1MUY2_BOVIN;tr|F1MKE7|F1MKE7_BOVIN;tr|A0A452DIJ6|A0A452DIJ6_BOVIN;sp|Q148H7|K2C79_BOVIN;CON__Q5XKE5;CON__O95678;CON__Q8VED5;tr|A4IFP2|A4IFP2_BOVIN;CON__P19013	0	0	0	0	0	0	0	0	123140	0	0	0	0	0	342850	0	0	0	0	0
CON__P02584;sp|P02584|PROF1_BOVIN;tr|E1BHJ0|E1BHJ0_BOVIN	3672900	2942200	1765900	2229200	2323400	3063100	4815900	1578900	4859900	3182500	2355100	3285800	0	0	2953800	3378200	1461800	1290900	0	3167400
sp|P02672|FIBA_BOVIN;CON__P02672;tr|F6QND5|F6QND5_BOVIN;tr|A0A3Q1LVV7|A0A3Q1LVV7_BOVIN	4250400	4239700	3979900	3677800	4524200	3334500	3936200	3847000	8123900	4796200	4407700	4418000	4472600	3171200	5352600	4527200	4141900	4686900	3396200	3600000
tr|F1MAV0|F1MAV0_BOVIN;CON__P02676;tr|A0A3Q1MG04|A0A3Q1MG04_BOVIN;sp|P02676|FIBB_BOVIN	3643200	2957100	2668700	2881800	2932000	2539700	3147500	1634400	7124200	2618400	3791000	4174300	2835100	2543200	4544500	2986800	1021600	0	1846400	2812400
tr|A0A140T897|A0A140T897_BOVIN;sp|P02769|ALBU_BOVIN;CON__P02769;tr|A0A3Q1LNN7|A0A3Q1LNN7_BOVIN	29224000	35453000	34078000	40818000	34500000	19798000	29353000	23216000	51577000	31225000	45872000	36940000	23667000	13144000	32934000	32138000	102030000	29642000	31498000	20702000
CON__P04264	1864300	804730	0	0	0	160970	197130	0	0	240950	279670	230040	593560	0	808890	0	0	0	0	1203000
tr|E1B726|E1B726_BOVIN;sp|P06868|PLMN_BOVIN;CON__P06868;tr|A7E350|A7E350_BOVIN	0	0	0	0	0	0	0	0	313840	0	0	0	0	0	0	0	0	0	0	0
sp|P12763|FETUA_BOVIN;CON__P12763	0	0	0	0	0	0	0	0	0	0	0	0	0	0	358180	0	0	0	0	0
CON__P13645;CON__P02535-1;CON__Q148H6;tr|F1MC11|F1MC11_BOVIN;CON__Q7Z3Y7;CON__P08779;CON__P02533;tr|A0A3Q1N5C7|A0A3Q1N5C7_BOVIN;tr|A0A3Q1M2I5|A0A3Q1M2I5_BOVIN;CON__A2A4G1;sp|Q148H6|K1C28_BOVIN;tr|A0A3Q1LT90|A0A3Q1LT90_BOVIN;sp|Q0P5J6|K1C27_BOVIN;CON__Q7Z3Y9;CON__Q7Z3Y8;CON__Q7Z3Z0;sp|Q0P5J4|K1C25_BOVIN	252650	0	0	0	0	0	0	0	0	0	0	0	0	0	281160	0	557030	0	0	0
CON__P15497;sp|P15497|APOA1_BOVIN;tr|A0A3Q1MJJ4|A0A3Q1MJJ4_BOVIN	6715500	7589500	7387700	5750900	6467900	5623600	5905700	4305300	7112800	5137100	6046700	7835300	6131400	6621400	6462800	6235600	5262300	3857900	6107100	5859900
tr|A0A3Q1LXP4|A0A3Q1LXP4_BOVIN;tr|A0A140T843|A0A140T843_BOVIN;sp|P17690|APOH_BOVIN;CON__P17690	0	0	0	0	0	0	0	0	0	0	107270	0	0	0	0	0	0	0	0	0
sp|P21752|TYB10_BOVIN;CON__P21752	0	0	0	0	0	0	0	0	0	0	0	896230	0	0	0	0	0	0	0	0
sp|P28800|A2AP_BOVIN;CON__P28800	0	0	0	0	0	0	0	0	0	0	0	0	0	0	0	56118	0	0	0	0
sp|P34955|A1AT_BOVIN;CON__P34955	578740	0	762420	598530	813450	0	0	0	699050	490540	572490	848750	756410	651300	626840	461700	0	0	706250	827670
CON__P35527	281600	224900	0	0	0	0	0	0	0	0	0	0	0	0	0	0	556660	0	0	0
tr|E1BMJ0|E1BMJ0_BOVIN;sp|P50448|F12AI_BOVIN;CON__P50448	208110	284950	336170	0	353010	0	0	0	0	141420	0	299360	0	307960	0	0	0	0	0	0
sp|P62894|CYC_BOVIN;CON__P62894	0	0	0	0	0	0	0	0	0	0	134880	0	0	0	0	0	0	0	0	0
sp|P67983|MT1A_BOVIN;CON__P67983	0	201280	0	0	0	0	479430	1486200	0	252020	394200	0	0	0	0	0	0	0	0	0
sp|P81644|APOA2_BOVIN;CON__P81644	0	0	0	0	0	0	0	0	0	394710	0	0	0	0	0	354020	0	0	0	0
tr|A0A3Q1MGI2|A0A3Q1MGI2_BOVIN;tr|A0A3Q1LPF0|A0A3Q1LPF0_BOVIN;sp|Q03247|APOE_BOVIN;CON__Q03247;tr|A0A140T881|A0A140T881_BOVIN	210880	177080	0	0	0	0	0	0	194730	184640	0	199500	0	0	0	179670	0	0	0	0
sp|Q05443|LUM_BOVIN;CON__Q05443	0	185470	0	0	0	0	0	0	0	0	0	0	0	232380	0	182020	0	0	0	0
tr|F1MZ96|F1MZ96_BOVIN;tr|F1MH40|F1MH40_BOVIN;CON__Q05B55	548710	485590	502550	417660	629440	0	0	0	1076100	379860	568030	429620	0	0	0	330090	0	0	0	0
tr|A0A3Q1LW96|A0A3Q1LW96_BOVIN;sp|Q0VCM5|ITIH1_BOVIN;CON__Q0VCM5;tr|A0A3Q1LVM5|A0A3Q1LVM5_BOVIN	0	163450	289020	0	318660	0	0	0	0	192070	0	260470	0	0	231990	0	0	0	0	0
CON__Q1RMK2;tr|G5E513|G5E513_BOVIN;tr|A0A3Q1M032|A0A3Q1M032_BOVIN;tr|G5E5T5|G5E5T5_BOVIN;tr|A0A3Q1LPI6|A0A3Q1LPI6_BOVIN;tr|A0A3Q1M3U5|A0A3Q1M3U5_BOVIN	652830	0	626430	941530	699140	0	431730	0	1033500	443270	970990	657130	682610	0	921150	572330	0	0	0	0
CON__Q1RMN8;tr|F1MLW7|F1MLW7_BOVIN;tr|F1N160|F1N160_BOVIN	1641900	0	0	0	0	0	0	0	3288800	1378500	564600	0	0	0	0	0	0	0	0	0
tr|A0A3Q1LS74|A0A3Q1LS74_BOVIN;sp|Q28085|CFAH_BOVIN;CON__Q28085;tr|A0A3Q1MP45|A0A3Q1MP45_BOVIN;tr|E1BFN5|E1BFN5_BOVIN;tr|G3X7F3|G3X7F3_BOVIN;tr|F1MC45|F1MC45_BOVIN;tr|A0A3Q1LT86|A0A3Q1LT86_BOVIN;tr|A0A3Q1N4H3|A0A3Q1N4H3_BOVIN;tr|A0A3Q1LKA0|A0A3Q1LKA0_BOVIN	133290	138740	0	0	252400	0	148700	0	206750	0	142950	0	0	0	153070	146620	0	0	0	301060
CON__Q2KIF2;tr|F6RMV5|F6RMV5_BOVIN	0	0	130300	0	0	0	0	0	0	0	0	0	0	0	0	0	0	0	0	0
sp|Q2KIS7|TETN_BOVIN;CON__Q2KIS7;tr|A0A3Q1LZS5|A0A3Q1LZS5_BOVIN;tr|A0A452DIU4|A0A452DIU4_BOVIN	0	0	0	0	0	0	0	0	0	129330	0	126610	0	0	0	0	0	0	0	0
sp|Q2KIT0|HP20_BOVIN;CON__Q2KIT0	0	186860	0	0	0	0	171680	0	0	225270	0	180250	0	0	0	202010	0	0	0	0
CON__Q2KJF1;sp|Q2KJF1|A1BG_BOVIN;tr|A0A3Q1MJT2|A0A3Q1MJT2_BOVIN	574340	451430	524190	0	1158000	0	669630	0	822520	395850	515070	0	483130	0	485590	654370	0	0	666270	696580
sp|Q2UVX4|CO3_BOVIN;CON__Q2UVX4;tr|A0A3Q1M2B2|A0A3Q1M2B2_BOVIN;tr|A0A3Q1MHV6|A0A3Q1MHV6_BOVIN;tr|A0A3Q1MGT0|A0A3Q1MGT0_BOVIN	4225500	2927700	4659200	3006000	4714900	1941800	5039900	916080	5637100	4657700	3218500	3720500	2895300	3686700	3512500	2658500	539120	1426100	2866200	3794400
tr|A0A3Q1M2A8|A0A3Q1M2A8_BOVIN;tr|A0A3Q1LGM4|A0A3Q1LGM4_BOVIN;tr|A0A3Q1MIF4|A0A3Q1MIF4_BOVIN;tr|A0A3Q1MF14|A0A3Q1MF14_BOVIN;CON__Q32PI4;tr|A0A3Q1N461|A0A3Q1N461_BOVIN;tr|F1N4M7|F1N4M7_BOVIN	91545	0	0	0	0	0	0	0	0	0	0	0	0	0	0	0	0	0	0	0
tr|A0A3Q1LRP5|A0A3Q1LRP5_BOVIN;CON__Q3KUS7;sp|P81187|CFAB_BOVIN	267960	0	0	0	0	0	0	0	262840	0	0	255560	0	0	233990	188870	0	0	0	0
tr|A0A3Q1MU98|A0A3Q1MU98_BOVIN;sp|Q3MHN2|CO9_BOVIN;CON__Q3MHN2	0	0	0	0	0	0	0	0	0	0	59482	0	0	0	0	0	0	0	0	0
tr|G3N1Y3|G3N1Y3_BOVIN;sp|P02081|HBBF_BOVIN;CON__Q3SX09	0	0	0	0	0	0	0	0	0	0	0	0	0	0	0	0	0	0	23241	0
tr|F1MJH1|F1MJH1_BOVIN;sp|Q3SX14|GELS_BOVIN;tr|A0A3Q1MIW2|A0A3Q1MIW2_BOVIN;CON__Q3SX14;tr|A0A3Q1MIS1|A0A3Q1MIS1_BOVIN;tr|F1N1I6|F1N1I6_BOVIN	325720	272730	264800	0	286330	0	296890	0	0	446250	0	639620	339060	0	255190	326590	0	0	0	0
tr|A0A3Q1LS55|A0A3Q1LS55_BOVIN;tr|Q5GN72|Q5GN72_BOVIN;sp|Q3SZR3|A1AG_BOVIN;CON__Q3SZR3	215800	0	226350	0	300960	0	0	0	703920	0	0	308140	0	0	0	321960	0	0	0	0
tr|F1MMD7|F1MMD7_BOVIN;sp|Q3T052|ITIH4_BOVIN;CON__Q3T052;tr|A0A3Q1MGQ6|A0A3Q1MGQ6_BOVIN;tr|A0A3Q1MA31|A0A3Q1MA31_BOVIN;tr|A0A3Q1LZ09|A0A3Q1LZ09_BOVIN	0	0	0	0	0	0	0	0	577320	0	0	176470	0	0	0	171690	0	0	0	0
CON__Q3ZBD7;sp|Q3ZBD7|G6PI_BOVIN;tr|A0A3Q1MP70|A0A3Q1MP70_BOVIN	860400	1598800	830150	958070	851680	812920	1377500	0	873010	1754500	927560	1523400	647880	712250	903000	1208800	0	862270	283870	644050
sp|Q95121|PEDF_BOVIN;CON__Q95121	72993	0	0	0	0	0	0	0	0	0	0	0	0	0	0	0	0	0	0	0
tr|A0A3Q1LK49|A0A3Q1LK49_BOVIN;tr|A5D7R6|A5D7R6_BOVIN;CON__Q9TRI1	0	169060	0	0	0	0	0	0	0	0	0	0	0	0	0	154910	0	0	0	0
CON__REFSEQ:XP_001252647;tr|A0A0A0MPA0|A0A0A0MPA0_BOVIN	0	0	0	0	0	0	0	0	0	0	0	0	0	0	0	256840	0	0	0	0
REV__sp|Q1RMR1|ANGL1_BOVIN	0	0	0	0	0	0	0	0	0	0	0	0	197070	0	0	0	0	0	0	0
REV__sp|Q2KHZ9|GCDH_BOVIN;REV__tr|A0A3Q1LJK2|A0A3Q1LJK2_BOVIN	0	0	0	0	0	0	0	0	0	0	0	0	0	0	0	0	0	1096000	0	0
REV__sp|Q2TA16|DRC2_BOVIN	0	0	0	0	0	0	0	0	0	0	0	0	0	0	0	0	0	0	3688900	0
REV__sp|Q3ZBE0|DQX1_BOVIN	0	0	0	0	0	4012200	0	0	0	0	0	0	0	0	0	0	0	0	0	0
REV__tr|G3N2K4|G3N2K4_BOVIN;REV__tr|A0A3Q1LJT3|A0A3Q1LJT3_BOVIN;REV__tr|E1BDY3|E1BDY3_BOVIN;REV__tr|A0A3Q1LL67|A0A3Q1LL67_BOVIN	0	141720	0	0	0	0	0	0	0	0	0	0	0	0	0	0	0	0	0	0
REV__tr|A0A3Q1M788|A0A3Q1M788_BOVIN;REV__tr|A0A3Q1LYU7|A0A3Q1LYU7_BOVIN;REV__tr|E1B9M5|E1B9M5_BOVIN	0	0	0	0	0	0	0	0	0	0	0	0	0	0	30087000	0	0	0	0	0
REV__tr|A0A3Q1M4K1|A0A3Q1M4K1_BOVIN;REV__tr|A0A3Q1MDW8|A0A3Q1MDW8_BOVIN;REV__tr|A0A3Q1MJ54|A0A3Q1MJ54_BOVIN;REV__tr|A0A3Q1LM90|A0A3Q1LM90_BOVIN;REV__tr|A0A3Q1NH90|A0A3Q1NH90_BOVIN;REV__tr|A0A3Q1M358|A0A3Q1M358_BOVIN;REV__tr|A0A3Q1MY75|A0A3Q1MY75_BOVIN;REV__tr|A0A3Q1MI20|A0A3Q1MI20_BOVIN;REV__tr|F1MW32|F1MW32_BOVIN	0	0	0	0	0	0	370780	0	0	0	0	0	0	0	363400	0	0	0	0	0
REV__tr|E1B9D3|E1B9D3_BOVIN	0	0	0	0	0	0	0	0	0	0	0	1864700	0	0	0	0	0	0	0	0
REV__tr|E1BMC4|E1BMC4_BOVIN	0	0	0	0	0	0	0	0	0	0	0	0	0	0	0	2833600	4400500	0	0	0
REV__tr|F1MEB1|F1MEB1_BOVIN	0	0	0	0	0	0	0	0	0	0	0	0	0	0	0	0	165100	0	0	0
REV__tr|F1MHT1|F1MHT1_BOVIN	0	0	633070	0	0	0	0	0	0	0	0	0	0	0	0	0	0	0	0	0
REV__tr|F1MM99|F1MM99_BOVIN	0	0	0	0	0	0	0	0	0	0	0	0	135120	0	0	0	0	0	0	0
REV__tr|F1MN61|F1MN61_BOVIN;REV__tr|A0A3Q1ML65|A0A3Q1ML65_BOVIN;REV__tr|A0A3Q1LL65|A0A3Q1LL65_BOVIN;REV__tr|A0A3Q1LM59|A0A3Q1LM59_BOVIN;REV__tr|A0A3Q1LPB8|A0A3Q1LPB8_BOVIN;REV__tr|A0A3Q1M5J6|A0A3Q1M5J6_BOVIN	0	0	0	0	0	0	0	0	0	0	190440	0	0	0	0	0	0	0	0	0
sp|A0JN39|COPB_BOVIN	158040	144740	0	0	0	0	132160	0	0	186560	0	150400	0	0	0	0	0	0	0	0
sp|A1A4J1|PFKAL_BOVIN;tr|A0A3Q1NJ70|A0A3Q1NJ70_BOVIN;tr|E1BCW3|E1BCW3_BOVIN;tr|A0A3Q1MNP9|A0A3Q1MNP9_BOVIN;sp|Q0IIG5|PFKAM_BOVIN;tr|A0A3Q1M6K7|A0A3Q1M6K7_BOVIN	70501	0	0	0	0	0	0	0	0	0	0	0	0	0	0	0	0	0	0	0
sp|A1A4K3|DDB1_BOVIN;tr|A0A452DJ09|A0A452DJ09_BOVIN	0	102330	0	0	0	0	0	0	0	0	0	0	0	0	0	0	0	0	0	0
sp|A1A4L1|THEM4_BOVIN;tr|E1BG28|E1BG28_BOVIN	0	0	0	0	0	0	151390	0	0	0	0	171750	0	0	0	0	0	0	0	0
sp|Q3ZBX9|H2AJ_BOVIN;sp|A1A4R1|H2A2C_BOVIN;tr|E1BH22|E1BH22_BOVIN;sp|P0C0S9|H2A1_BOVIN;tr|F1MRN2|F1MRN2_BOVIN;tr|A0A3Q1N7K2|A0A3Q1N7K2_BOVIN;tr|A0A3Q1MF62|A0A3Q1MF62_BOVIN;tr|A0A096LNF2|A0A096LNF2_BOVIN;tr|A0A3Q1MDK7|A0A3Q1MDK7_BOVIN;tr|A0A0A0MP93|A0A0A0MP93_BOVIN;tr|A0A3Q1M0K4|A0A3Q1M0K4_BOVIN;tr|A0A3Q1M178|A0A3Q1M178_BOVIN	4149500	5561500	5000800	5254900	5438300	6065900	5545900	0	7005900	6181700	5529600	5982600	6615100	5960000	5091500	5120500	1886600	0	7159000	8858400
sp|A2I7M9|SPA32_BOVIN;sp|Q9TTE1|SPA31_BOVIN;CON__Q9TTE1;tr|A0A452DJK6|A0A452DJK6_BOVIN;tr|A0A0A0MP88|A0A0A0MP88_BOVIN;tr|A0A3Q1N535|A0A3Q1N535_BOVIN	604440	458360	732270	627220	778970	715780	533940	0	1009000	560080	543090	736040	0	0	984090	548110	0	0	0	712800
tr|F1MVW5|F1MVW5_BOVIN;sp|A2VDL8|SC23A_BOVIN;sp|Q3SZN2|SC23B_BOVIN;tr|A0A452DIU9|A0A452DIU9_BOVIN	219650	217900	0	0	0	0	0	0	0	224130	205090	0	0	0	0	197830	0	0	0	0
sp|A2VDS1|SCLY_BOVIN	0	0	0	0	0	0	0	0	0	143550	0	0	0	0	0	0	0	0	0	0
sp|A2VDZ9|VAPB_BOVIN;tr|A0A3Q1LIG6|A0A3Q1LIG6_BOVIN	195940	215230	0	0	0	0	0	0	0	312050	0	0	0	0	0	221550	0	0	0	0
sp|A2VE13|MAL2_BOVIN	59253	0	0	0	0	0	0	0	0	0	0	0	0	0	0	0	0	0	0	0
sp|A2VE15|FADS6_BOVIN	89833	104510	0	0	0	125960	0	0	0	71809	0	0	0	0	0	110530	0	0	0	0
sp|A3KMV5|UBA1_BOVIN;tr|A0A3Q1LKR8|A0A3Q1LKR8_BOVIN	434530	397330	473600	325870	577170	371890	350060	0	0	394340	453220	459700	442340	395150	290640	512200	0	0	0	0
tr|F1MHP6|F1MHP6_BOVIN;sp|A3KN12|PUR8_BOVIN	0	0	0	0	0	0	0	0	0	0	0	0	0	0	0	54958	0	0	0	0
sp|A4FUA8|CAZA1_BOVIN;tr|A0A3Q1N894|A0A3Q1N894_BOVIN;tr|A0A3Q1LFG8|A0A3Q1LFG8_BOVIN	351110	317010	0	340090	0	368220	342860	0	333630	359470	374240	0	0	0	369660	297130	0	0	0	0
sp|A4FUZ6|HSDL2_BOVIN;tr|F1MF48|F1MF48_BOVIN;tr|A0A3Q1LZ21|A0A3Q1LZ21_BOVIN	478640	613960	0	0	0	643720	443210	0	657990	0	743450	0	0	486730	628950	584500	0	0	0	0
tr|A0A3Q1M338|A0A3Q1M338_BOVIN;sp|A4FV08|GNPI1_BOVIN;sp|Q17QL1|GNPI2_BOVIN;tr|A0A3Q1LKG9|A0A3Q1LKG9_BOVIN;tr|A0A452DIC9|A0A452DIC9_BOVIN	0	0	0	0	0	0	0	0	0	0	0	155140	0	0	0	0	0	0	0	0
sp|A4IF97|ML12B_BOVIN;sp|Q5E9E2|MYL9_BOVIN	722540	657600	763470	819830	0	783050	606660	714940	500560	791520	668930	731830	0	853030	667440	633060	585050	566100	690390	793750
sp|A4IFA7|CBR4_BOVIN	0	0	0	0	0	0	0	0	0	0	0	172940	0	0	0	0	0	0	0	0
tr|F1MWN1|F1MWN1_BOVIN;sp|A5D785|XPO2_BOVIN	0	0	0	0	0	0	0	0	0	0	2651900	0	0	0	0	0	0	0	0	0
sp|A5D7A0|EFHD2_BOVIN	0	20095	0	0	0	0	0	0	0	0	0	0	0	0	0	0	0	0	0	0
sp|A5D7D1|ACTN4_BOVIN;tr|A0A452DIE5|A0A452DIE5_BOVIN;tr|A0A3Q1MFS2|A0A3Q1MFS2_BOVIN;tr|A0A3Q1MR52|A0A3Q1MR52_BOVIN;tr|A0A3Q1MRU0|A0A3Q1MRU0_BOVIN;tr|A0A3Q1MAJ8|A0A3Q1MAJ8_BOVIN;tr|A0A3Q1M2X5|A0A3Q1M2X5_BOVIN;sp|Q0III9|ACTN3_BOVIN	3670800	4788100	2476700	2584700	2131400	2255700	2814400	254540	2713900	4131900	3162000	4593500	1738800	1448800	3651500	3721700	0	292690	1176400	1936300
tr|A0A3Q1LUT0|A0A3Q1LUT0_BOVIN;sp|A5D7L5|S39AE_BOVIN	65429	0	0	0	0	0	0	0	0	0	98789	0	0	0	0	0	0	0	0	0
sp|A5D989|EF1D_BOVIN;tr|A0A3Q1M9K4|A0A3Q1M9K4_BOVIN;tr|A0A452DIM3|A0A452DIM3_BOVIN	487220	591020	0	560070	435370	0	414490	0	505880	626830	429250	571220	0	714800	543510	602610	0	0	0	0
tr|A0A140T876|A0A140T876_BOVIN;sp|A5PJ65|RER1_BOVIN	0	74482	0	0	0	0	0	0	0	0	0	0	0	0	0	0	0	0	0	0
sp|A5PJV3|HUTI_BOVIN	0	452090	0	0	0	0	510290	0	0	0	0	0	0	0	0	263230	0	0	0	0
sp|A5PK39|TPP2_BOVIN;tr|F1N0M0|F1N0M0_BOVIN;tr|A0A3Q1M996|A0A3Q1M996_BOVIN	77575	0	0	0	0	0	0	0	0	90747	0	0	0	0	0	0	0	0	0	0
sp|A5PK45|GT251_BOVIN;tr|A0A3Q1N2V9|A0A3Q1N2V9_BOVIN	0	0	0	0	0	0	0	0	0	0	0	217940	0	0	0	0	0	0	0	0
sp|A5PK51|PNCB_BOVIN;tr|F1N3B0|F1N3B0_BOVIN;tr|A0A3Q1N5S3|A0A3Q1N5S3_BOVIN	519830	431570	329600	561770	0	0	513730	0	0	567110	415720	517140	541710	0	291900	398050	0	0	0	0
sp|A5PK65|DOPD_BOVIN;tr|A0A3Q1MAM8|A0A3Q1MAM8_BOVIN	1804900	1464400	1991200	2348400	2026500	2183900	2430900	1595700	2695200	1953900	1584900	1286300	2608200	2034800	2591200	2220100	1809100	1859200	1968400	1344900
tr|A0A3Q1N552|A0A3Q1N552_BOVIN;tr|A0A3Q1LUM5|A0A3Q1LUM5_BOVIN;tr|A0A3Q1LQC2|A0A3Q1LQC2_BOVIN;sp|A6H767|NP1L1_BOVIN;tr|A0A3Q1ME14|A0A3Q1ME14_BOVIN;tr|A0A3Q1M1N7|A0A3Q1M1N7_BOVIN;sp|Q2TA40|NP1L4_BOVIN;tr|G3X7M5|G3X7M5_BOVIN;tr|F1N7X3|F1N7X3_BOVIN	0	34440	0	0	0	0	0	0	0	0	0	0	0	0	0	0	0	0	0	0
sp|A6H768|GALK1_BOVIN	953930	591840	1003700	0	465040	0	879730	0	689520	916610	819670	744970	670840	923750	684100	988430	0	0	717220	868310
sp|A6H769|RS7_BOVIN;tr|A0A3Q1M657|A0A3Q1M657_BOVIN	0	0	0	0	0	0	356920	0	278280	0	0	372230	0	0	0	0	0	0	0	0
sp|A6H7B5|CSN3_BOVIN;tr|A0A3Q1MRF3|A0A3Q1MRF3_BOVIN	0	0	0	0	68628	0	0	0	0	0	0	0	0	0	0	0	0	0	0	0
sp|A6H7G2|DBNL_BOVIN;tr|A0A452DIT4|A0A452DIT4_BOVIN	129540	0	0	0	0	0	106830	0	0	137370	0	162130	0	0	104060	149640	0	0	0	0
tr|A0A3Q1MD79|A0A3Q1MD79_BOVIN;sp|A6QL88|SAC1_BOVIN	0	0	0	0	0	0	44804	0	0	0	0	0	0	0	0	0	0	0	0	0
sp|A6QLG5|RS9_BOVIN;tr|A0A3Q1MJ34|A0A3Q1MJ34_BOVIN	0	215170	0	0	0	223630	278930	0	0	0	0	0	0	0	0	172500	0	0	0	0
sp|A6QLP7|SSRA_BOVIN;tr|A0A3Q1LYJ9|A0A3Q1LYJ9_BOVIN;tr|A0A3Q1MZP8|A0A3Q1MZP8_BOVIN;tr|A0A3Q1NJT2|A0A3Q1NJT2_BOVIN	0	0	0	0	0	0	0	0	0	0	0	0	0	0	217320	0	0	0	0	0
tr|A0A3Q1MR39|A0A3Q1MR39_BOVIN;sp|A6QLR4|FLOT2_BOVIN;tr|A0A3Q1LKJ2|A0A3Q1LKJ2_BOVIN;tr|A0A3Q1M0E4|A0A3Q1M0E4_BOVIN;tr|G3X6T9|G3X6T9_BOVIN	0	0	0	0	0	0	0	0	0	0	0	61835	0	0	0	0	0	0	0	0
tr|F1MMI7|F1MMI7_BOVIN;tr|A0A3Q1LSK3|A0A3Q1LSK3_BOVIN;sp|A6QLT2|MTMR2_BOVIN	0	0	0	0	0	0	0	0	0	0	45858	0	0	0	0	0	0	0	0	0
sp|A6QLY4|ISOC1_BOVIN	0	287680	0	0	0	0	0	0	0	0	0	0	0	0	0	242710	0	0	0	0
sp|A6QP15|HOT_BOVIN	0	290120	0	0	0	0	0	0	0	0	0	0	0	0	291320	0	0	0	0	0
sp|A6QPY0|OST48_BOVIN;tr|F1N632|F1N632_BOVIN	548010	519900	0	469690	0	508460	470840	0	550070	510020	478860	513720	0	582580	541920	484580	0	0	0	0
sp|A6QQ74|HYPDH_BOVIN;tr|F1MZH9|F1MZH9_BOVIN;tr|A0A3Q1LSL3|A0A3Q1LSL3_BOVIN	0	0	0	0	0	0	0	0	0	0	0	0	0	0	0	244400	0	0	0	0
tr|A0A3Q1LN79|A0A3Q1LN79_BOVIN;sp|A6QQT9|ILVBL_BOVIN;tr|G1K1S1|G1K1S1_BOVIN	204670	198190	0	0	0	0	242950	0	0	213870	0	0	0	0	0	205720	0	0	0	0
tr|F1MSB7|F1MSB7_BOVIN;sp|A7E3Q8|PLST_BOVIN;sp|A6H742|PLSI_BOVIN	557530	600410	404870	0	472650	0	375090	0	280610	354330	393420	268550	0	0	0	436650	0	0	0	0
sp|A7E3W2|LG3BP_BOVIN	0	0	0	0	0	0	0	0	0	0	0	28143	0	0	0	0	0	0	0	0
sp|A7MAZ5|H13_BOVIN	1437700	1549300	1285500	1070400	1096400	1481400	3059400	2207900	1896200	1622000	1328600	1843300	1912300	0	1753300	1307100	2701600	1751700	0	2530800
tr|A0A3Q1MI08|A0A3Q1MI08_BOVIN;tr|A0A452DJH4|A0A452DJH4_BOVIN;sp|A7MB35|ODPA_BOVIN;tr|Q2T9Y3|Q2T9Y3_BOVIN	0	0	0	0	0	0	137430	0	0	0	0	0	0	0	0	0	0	0	0	0
sp|A7MB45|ACSS3_BOVIN	509340	488250	0	504740	0	647930	479910	0	328210	565700	504350	577680	555730	0	540530	458660	0	0	0	584520
tr|A0A3Q1LXR9|A0A3Q1LXR9_BOVIN;sp|A7MB62|ARP2_BOVIN;tr|A0A3Q1M2H2|A0A3Q1M2H2_BOVIN;tr|A0A3Q1M5Y2|A0A3Q1M5Y2_BOVIN	244990	214690	0	0	0	0	267570	0	291550	320130	0	320050	0	0	250630	0	0	0	0	0
sp|A7MBE0|S22A1_BOVIN	0	0	155660	135890	0	0	125960	0	0	0	122730	0	0	0	0	0	0	0	0	0
sp|A7MBJ5|CAND1_BOVIN	148340	140760	0	0	0	0	0	0	0	0	0	0	0	0	0	0	0	0	0	0
sp|A7YW98|SYRC_BOVIN	150730	153300	0	0	0	0	0	0	0	0	0	175790	0	0	150280	142140	0	0	0	0
tr|A0A3Q1N375|A0A3Q1N375_BOVIN;sp|A7YWE4|AL4A1_BOVIN;tr|A0A3Q1MVR8|A0A3Q1MVR8_BOVIN	1177800	1782900	1460300	1446400	1104200	1333500	1275100	988190	1171100	1309200	1151600	1591100	1442200	1729600	1473800	1215800	0	1485500	825780	1545500
tr|A0A3Q1LTF3|A0A3Q1LTF3_BOVIN;sp|A7YWP4|HUTH_BOVIN;tr|A0A3Q1M559|A0A3Q1M559_BOVIN;tr|A0A3Q1MAY2|A0A3Q1MAY2_BOVIN	0	0	0	0	0	0	0	0	0	0	69011	0	0	0	90327	0	0	0	0	0
sp|A7YY28|ABHEB_BOVIN	2920200	3033400	3580600	3224500	2875800	2302500	2531800	2175800	2742500	3334400	3275700	2549800	2783900	2434900	3113600	3741400	2935900	2191000	1913800	2717400
sp|A7YY49|SURF4_BOVIN;tr|F1N6P2|F1N6P2_BOVIN	0	354090	0	0	0	0	405150	0	0	0	0	0	0	0	0	0	0	0	0	0
sp|A7YY55|HACD3_BOVIN	0	187110	0	0	0	0	186630	0	0	70558	0	0	0	0	0	0	0	0	0	0
sp|A8E657|AASS_BOVIN	47664	0	0	0	0	0	0	0	0	0	0	0	0	0	0	0	0	0	0	0
sp|A8YXY3|SEP15_BOVIN	0	0	0	0	0	0	0	0	0	0	0	0	0	0	0	109570	0	0	0	0
sp|F1MVX2|LANC1_BOVIN	112120	0	0	0	0	0	0	0	0	0	0	0	0	0	0	0	0	0	0	0
sp|O02659|MBL2_BOVIN	0	0	0	0	0	0	47010	0	0	0	0	0	0	0	0	0	0	0	0	0
tr|A0A3Q1MQ68|A0A3Q1MQ68_BOVIN;sp|O02675|DPYL2_BOVIN;tr|A0A3Q1MFI5|A0A3Q1MFI5_BOVIN	157620	134360	0	0	0	0	0	0	0	0	0	0	0	0	0	0	0	0	0	0
sp|O02691|HCD2_BOVIN	9203700	9678800	8422000	11971000	10181000	11753000	8419400	5949700	10150000	8580800	10219000	11053000	10835000	10473000	11118000	11264000	5512100	4726000	12272000	12411000
sp|O02741|ISG15_BOVIN	0	0	0	0	0	0	0	0	0	0	0	0	0	957500	0	0	0	0	0	0
tr|F1MS40|F1MS40_BOVIN;sp|O02751|CFDP2_BOVIN;tr|A0JBZ9|A0JBZ9_BOVIN	0	0	0	0	0	0	0	0	0	0	61225	0	0	0	0	0	0	0	0	0
sp|O18778|PAHX_BOVIN;tr|G3MZ86|G3MZ86_BOVIN	662660	423090	640260	570480	0	0	541970	987970	540230	745630	646950	456260	0	0	540650	608250	814460	848170	0	0
sp|O18789|RS2_BOVIN;tr|A0A3Q1MAT9|A0A3Q1MAT9_BOVIN;tr|A0A452DIA7|A0A452DIA7_BOVIN;tr|A0A3Q1NLL5|A0A3Q1NLL5_BOVIN;tr|A0A3Q1M656|A0A3Q1M656_BOVIN;tr|A0A3Q1MBL4|A0A3Q1MBL4_BOVIN;tr|A0A3Q1LT23|A0A3Q1LT23_BOVIN;tr|A0A3Q1M4Q4|A0A3Q1M4Q4_BOVIN	0	371090	0	0	0	0	364930	0	0	287400	0	0	0	0	399770	0	0	0	0	0
sp|O18879|GSTA2_BOVIN	5965200	4418300	5482100	4380600	5365900	4853700	4946900	3751100	3124900	5324000	7249000	3418800	6045800	6664900	5457000	5241400	5350800	1635000	3661900	5807200
tr|G3X7D6|G3X7D6_BOVIN;sp|O18963|CP2E1_BOVIN;tr|A0A3Q1M6C2|A0A3Q1M6C2_BOVIN	460740	6026500	580350	0	0	491770	342200	514280	338400	608050	0	5389100	0	438940	167060	428480	0	0	312730	464160
sp|O19094|OCTC_BOVIN;tr|G5E5R3|G5E5R3_BOVIN	720290	797110	912970	0	331160	584360	714770	0	685390	468180	1207900	628810	419590	437690	553170	745750	0	521450	0	0
sp|O46375|TTHY_BOVIN;tr|A0A3Q1MRM2|A0A3Q1MRM2_BOVIN	1348000	1027100	1016100	692780	0	960640	647870	0	698970	962310	1137200	1356400	868330	921540	911830	1373800	0	0	0	0
sp|O46629|ECHB_BOVIN;tr|A0A3Q1MH46|A0A3Q1MH46_BOVIN	2375800	3856300	2167200	968460	1846500	2148600	2888900	1415800	2652700	3008400	1861800	2232200	1532000	950420	2301400	2644500	662130	984750	1625100	1017300
sp|O62654|DESM_BOVIN	0	0	0	0	0	0	0	0	0	184920	171920	0	0	0	0	152200	0	0	0	0
tr|A0A452DK56|A0A452DK56_BOVIN;sp|O77512|GLYAL_BOVIN	0	0	0	0	0	0	0	0	0	0	0	0	0	0	0	208720	0	0	0	0
sp|O77834|PRDX6_BOVIN;tr|A0A3Q1LKU1|A0A3Q1LKU1_BOVIN	3952700	4210900	3594000	3075400	3185500	3094300	3662000	1870900	3114500	3848900	2571100	3283600	2730200	2744300	3960400	3526400	2266300	1232800	2619800	3461900
sp|O97680|THIO_BOVIN	885170	801340	926650	0	0	0	1322700	1144100	1279000	1135400	0	779490	1029100	0	827220	1080700	0	0	0	0
sp|O97725|NDUAC_BOVIN;tr|A0A3Q1M8N8|A0A3Q1M8N8_BOVIN;tr|A0A452DIK0|A0A452DIK0_BOVIN	0	0	0	0	0	0	0	0	0	0	0	0	0	0	0	0	0	0	0	65010
sp|O97764|QOR_BOVIN	1349000	1521100	1286200	1335600	974050	1306300	1414300	2031000	946800	1856400	921230	939790	1054800	711680	1063100	1209700	1457200	1978600	1043200	585140
sp|P00125|CY1_BOVIN	309060	0	0	0	0	0	299400	0	0	0	0	312450	0	0	0	345850	0	0	0	0
tr|A0A452DIC1|A0A452DIC1_BOVIN;sp|P00126|QCR6_BOVIN	0	0	0	0	0	0	0	0	0	0	0	0	0	0	0	138930	0	0	0	0
sp|P00129|QCR7_BOVIN;tr|A0A3Q1LTJ5|A0A3Q1LTJ5_BOVIN	0	0	0	0	0	0	0	0	0	244250	229530	0	0	0	0	252790	0	0	0	0
sp|P00171|CYB5_BOVIN;tr|A0A452DIG0|A0A452DIG0_BOVIN	9172900	9574600	9581400	8478500	8862600	7962700	8923200	2883900	5543500	9807200	8061400	9945900	7927500	8215800	7140400	9920700	2665200	4222100	7764700	8610600
tr|F1N3J0|F1N3J0_BOVIN;sp|P00257|ADX_BOVIN	103840	145450	0	0	0	0	0	0	0	0	0	111340	0	0	0	0	0	0	0	0
tr|A0A140T872|A0A140T872_BOVIN;sp|P00376|DYR_BOVIN	281980	310120	390960	0	0	0	0	0	418920	0	349900	0	0	0	0	255450	0	0	0	0
sp|P00423|COX41_BOVIN;tr|A0A3Q1M380|A0A3Q1M380_BOVIN	759550	717220	815800	807070	0	774960	893820	1048400	675360	935640	0	815160	0	0	732820	744540	825750	903180	0	0
sp|P00426|COX5A_BOVIN	825080	838870	0	630070	426660	962480	699440	0	769130	550960	589520	795830	808220	790290	749370	924760	0	0	0	980170
sp|P00428|COX5B_BOVIN;tr|A0A3Q1MBD7|A0A3Q1MBD7_BOVIN;tr|G3N0G3|G3N0G3_BOVIN	0	0	442690	0	0	0	0	0	0	468470	427510	470010	0	0	0	552920	0	0	0	0
sp|P00429|CX6B1_BOVIN;tr|A0A3Q1N4F8|A0A3Q1N4F8_BOVIN;tr|A0A3Q1MB49|A0A3Q1MB49_BOVIN;tr|F1N2E5|F1N2E5_BOVIN;tr|E1BAV7|E1BAV7_BOVIN;sp|Q6YFP9|CX6B2_BOVIN;tr|A0A3Q1MHP6|A0A3Q1MHP6_BOVIN	0	0	0	0	0	337600	245600	0	483140	0	512130	0	0	0	0	0	0	0	0	0
sp|P00432|CATA_BOVIN;tr|A0A3Q1LKF1|A0A3Q1LKF1_BOVIN;tr|A0A3Q1MQP3|A0A3Q1MQP3_BOVIN	59157000	67459000	59589000	58363000	52847000	57512000	72441000	69257000	54499000	75964000	70052000	50522000	56225000	49526000	61197000	54131000	64086000	56368000	59377000	48316000
sp|P00435|GPX1_BOVIN	919100	685200	0	0	0	522220	455680	0	668540	889860	547650	723610	0	0	498240	735630	0	0	300240	0
tr|F1MNQ4|F1MNQ4_BOVIN;sp|P00442|SODC_BOVIN	6838600	5124600	6238200	5334600	4047600	5423000	5978400	5321700	3400800	5979700	4821100	4438300	4588800	0	4929800	5758500	6305100	0	4889800	3801300
sp|P00515|KAP2_BOVIN	0	0	0	0	0	0	0	0	0	0	61480	0	0	0	0	0	0	0	0	0
sp|P00586|THTR_BOVIN;tr|A0A452DJ91|A0A452DJ91_BOVIN	6074800	6499100	6372200	6660700	6745600	6536200	6630200	3452400	6000900	8130500	6315000	7783300	6423700	5891500	6427300	6129400	5662100	4674800	5833800	8027700
sp|P00727|AMPL_BOVIN	1259300	2132600	1348800	849820	1171500	958940	1634500	923130	1045400	1338000	952940	1195300	756580	765090	1239200	1649500	842600	627580	360730	716350
tr|F1MBC5|F1MBC5_BOVIN;sp|P00741|FA9_BOVIN	0	0	0	0	0	0	0	0	0	0	40802	0	0	0	0	0	0	0	0	0
sp|P00829|ATPB_BOVIN;tr|A0A452DII8|A0A452DII8_BOVIN	9616800	10139000	10422000	7420900	9077400	9914900	10388000	6253700	9360600	9288900	8790200	11509000	10578000	9349300	10356000	11380000	7240800	3064700	6677300	12272000
sp|P00921|CAH2_BOVIN;tr|F1N0H3|F1N0H3_BOVIN;tr|A0A3Q1MM44|A0A3Q1MM44_BOVIN	0	618880	536860	0	1098800	295950	731500	0	2068100	377690	0	0	0	0	0	1100200	0	0	1819900	0
sp|P01252|PTMA_BOVIN;tr|Q2LDY9|Q2LDY9_BOVIN	0	0	0	0	0	0	0	0	0	0	0	0	0	0	0	0	0	604240	0	0
sp|P01888|B2MG_BOVIN;tr|A0A3Q1MU93|A0A3Q1MU93_BOVIN	0	0	0	0	0	123510	0	0	0	0	137280	0	0	279990	0	161420	0	0	0	0
sp|P02253|H12_BOVIN;tr|A0A452DIF5|A0A452DIF5_BOVIN;tr|A5PK20|A5PK20_BOVIN;sp|G3N131|H11_BOVIN	0	0	0	0	0	0	262200	0	0	0	0	0	0	0	0	121220	0	0	0	0
tr|A0A3Q1LU18|A0A3Q1LU18_BOVIN;tr|G3MY00|G3MY00_BOVIN;sp|P02313|HMGN2_BOVIN;sp|Q3ZBV4|HMGN3_BOVIN	0	0	0	0	0	0	0	0	0	0	0	122800	0	0	0	0	0	0	0	0
sp|P02453|CO1A1_BOVIN	0	0	0	0	0	0	166010	0	0	0	0	0	0	0	0	0	0	0	0	0
sp|P02510|CRYAB_BOVIN;tr|A0A452DHT5|A0A452DHT5_BOVIN;tr|A0A3Q1MVQ3|A0A3Q1MVQ3_BOVIN	0	0	0	0	0	0	0	0	0	0	0	184040	0	0	0	0	0	0	0	0
tr|A0A452DJ95|A0A452DJ95_BOVIN;sp|P02694|RET1_BOVIN;tr|A0A3Q1LU75|A0A3Q1LU75_BOVIN	0	0	0	0	0	0	0	0	153050	0	0	0	0	0	0	0	0	0	0	0
sp|P02720|PPCT_BOVIN;tr|A0A3Q1LK81|A0A3Q1LK81_BOVIN	0	153740	0	0	0	0	0	0	0	181790	0	0	0	0	0	0	0	0	0	0
sp|P02721|ATP5J_BOVIN;tr|A0A452DJ42|A0A452DJ42_BOVIN	0	0	0	0	0	0	0	0	0	373930	0	0	0	0	0	0	0	0	0	0
sp|P02722|ADT1_BOVIN;tr|A0A3Q1ME66|A0A3Q1ME66_BOVIN;tr|F1MDK8|F1MDK8_BOVIN;sp|Q2YDD9|ADT4_BOVIN	1093600	1623200	1104800	1346400	1136100	1587600	2097700	1712200	931280	1150800	1504100	1329500	1020900	790310	1366700	1332300	0	1210900	996420	1110100
sp|P04038|COX6C_BOVIN;tr|A0A3Q1LXK7|A0A3Q1LXK7_BOVIN;tr|A0A3Q1N0B5|A0A3Q1N0B5_BOVIN;tr|A0A3Q1M1C3|A0A3Q1M1C3_BOVIN	286770	0	0	0	0	0	405940	0	351290	373840	0	356620	0	0	323930	346810	0	0	0	0
sp|P04272|ANXA2_BOVIN	1381600	960000	366780	0	0	387990	701150	349190	848270	1409200	428710	2994100	698790	598930	571810	1093900	0	361890	0	521350
sp|P04394|NDUV2_BOVIN	0	0	0	0	0	0	0	0	0	139900	0	172840	0	0	0	0	0	0	0	0
tr|A0A452DJE9|A0A452DJE9_BOVIN;tr|A0A452DKD0|A0A452DKD0_BOVIN;sp|P04973|CLCA_BOVIN	0	0	0	0	0	0	0	0	0	0	0	0	0	0	0	95852	0	0	0	0
sp|P05630|ATPD_BOVIN	0	0	0	0	0	0	0	993260	0	0	0	0	0	0	0	0	0	942830	0	0
sp|P05631|ATPG_BOVIN	791980	797170	775460	743950	857230	826050	904430	1192600	650300	644820	800410	838970	849170	608680	756870	760940	0	0	730340	951010
sp|P05689|CATZ_BOVIN;tr|A0A3Q1M2V6|A0A3Q1M2V6_BOVIN	366170	253400	0	0	0	0	379860	1176200	328360	546380	259620	325620	0	0	200360	543110	0	931190	417580	0
sp|P07107|ACBP_BOVIN;tr|A0A3Q1M8I0|A0A3Q1M8I0_BOVIN	3223300	1901000	3290100	1757500	1941400	1934300	2046300	0	1867800	1675500	0	1956200	2309900	2999100	1982000	1930700	1292300	0	2281700	0
tr|A0A3Q1LMX0|A0A3Q1LMX0_BOVIN;sp|P07514|NB5R3_BOVIN;tr|F1N7T1|F1N7T1_BOVIN;tr|A0A3Q1N6T1|A0A3Q1N6T1_BOVIN;tr|A0A3Q1LZ18|A0A3Q1LZ18_BOVIN	1929100	2155900	1487300	1841700	1250800	1911900	1694400	0	1118900	1931100	1468500	2014900	1218400	1446900	1453400	2363800	0	0	916120	936050
sp|P07589|FINC_BOVIN;tr|G5E5A8|G5E5A8_BOVIN;tr|G5E5B0|G5E5B0_BOVIN;tr|G5E5A9|G5E5A9_BOVIN;tr|A0A3Q1NHX9|A0A3Q1NHX9_BOVIN;tr|A0A3Q1M4K6|A0A3Q1M4K6_BOVIN	303460	319010	200160	196480	337120	0	246340	0	165570	234310	287800	291420	0	270680	0	509550	0	0	0	0
sp|P07688|CATB_BOVIN	726330	583460	0	869800	786700	0	613790	0	1107700	834000	1180100	599140	0	0	839640	738660	0	0	0	0
sp|P07857|NLTP_BOVIN	0	0	0	0	0	0	0	0	0	0	0	314030	0	0	0	0	0	0	0	0
sp|P08166|KAD2_BOVIN;tr|A0A3Q1M447|A0A3Q1M447_BOVIN	2241800	2022700	941850	1387100	1273200	1255800	1899300	2032200	1656200	2401100	1777500	1460400	1493300	0	1436000	2017300	1574000	1539900	1156500	1662800
sp|P08760|KAD3_BOVIN	457390	432950	485680	0	473880	541010	408600	0	468620	531680	496770	437360	382240	0	470930	436310	0	0	0	0
sp|P09867|ROA1_BOVIN;tr|F1MTY3|F1MTY3_BOVIN;tr|A0A3Q1LR30|A0A3Q1LR30_BOVIN;tr|A0A3Q1N0D7|A0A3Q1N0D7_BOVIN;tr|A0A3Q1MQM9|A0A3Q1MQM9_BOVIN;tr|A0A3Q1ME36|A0A3Q1ME36_BOVIN	374160	360540	0	0	0	0	294570	0	311750	296100	0	387870	0	0	366350	379940	0	0	0	0
tr|A0A3Q1N0B0|A0A3Q1N0B0_BOVIN;sp|Q32LA7|H2AV_BOVIN;sp|P0C0S4|H2AZ_BOVIN	0	0	0	0	0	0	102120	0	0	0	0	0	0	0	0	0	0	0	0	0
sp|P0C8B3|GON7_BOVIN	0	0	0	0	0	0	0	0	0	31653	0	0	0	0	0	0	0	0	0	0
sp|P10096|G3P_BOVIN;tr|A0A3Q1M8J9|A0A3Q1M8J9_BOVIN	14965000	14497000	9674000	12531000	10062000	11333000	15646000	15441000	15514000	14853000	12612000	14461000	12343000	9644200	12768000	17172000	14709000	16652000	11222000	9052000
sp|P10103|HMGB1_BOVIN;tr|E1BMK2|E1BMK2_BOVIN;sp|P40673|HMGB2_BOVIN	67823	0	0	0	0	0	0	0	0	0	0	0	0	0	0	0	0	0	0	0
sp|P10575|GLRX1_BOVIN;tr|G8JKV3|G8JKV3_BOVIN;tr|E1B773|E1B773_BOVIN	184100	0	0	0	0	0	273730	0	0	243370	299080	0	0	0	284570	219330	0	0	0	0
sp|P11017|GBB2_BOVIN;tr|A5PKD6|A5PKD6_BOVIN;tr|E1BB14|E1BB14_BOVIN;tr|A0A3Q1NGS8|A0A3Q1NGS8_BOVIN	0	0	0	0	0	0	0	0	0	0	0	0	0	0	0	0	0	0	0	253850
sp|P11024|NNTM_BOVIN	2028400	2210300	854010	458130	687460	580330	1795800	248950	1338100	1990900	1001500	1208600	657300	678460	1358300	1392700	215470	0	482730	655880
sp|P11116|LEG1_BOVIN	417350	0	284280	357760	260410	0	332820	0	464600	245160	325080	0	350500	409220	313620	625860	0	0	0	0
tr|A0A3Q1MKV5|A0A3Q1MKV5_BOVIN;tr|A0A3Q1MGN1|A0A3Q1MGN1_BOVIN;tr|A0A3Q1M7D9|A0A3Q1M7D9_BOVIN;tr|F1N5F2|F1N5F2_BOVIN;sp|P11178|ODBA_BOVIN	206240	206310	0	0	0	0	252380	0	0	307310	0	227800	0	0	0	0	0	0	0	0
tr|F1MEQ3|F1MEQ3_BOVIN;tr|A0A3Q1LTZ5|A0A3Q1LTZ5_BOVIN;sp|P11179|ODO2_BOVIN;tr|A0A3Q1MHE5|A0A3Q1MHE5_BOVIN	500850	539770	559650	0	360140	0	421680	352550	479910	777720	385810	452670	456560	409730	493540	530140	0	0	472360	0
tr|A0A3Q1MED4|A0A3Q1MED4_BOVIN;sp|P11181|ODB2_BOVIN	1349300	1451500	815890	0	0	1044200	1144400	0	1073600	753020	1033600	1225600	1345700	0	1562400	1042400	0	0	0	0
sp|P11456|MPRD_BOVIN	0	0	0	0	0	0	0	0	0	0	0	55661	0	0	0	0	0	0	0	0
sp|P11966|ODPB_BOVIN;tr|A0A3Q1MTX8|A0A3Q1MTX8_BOVIN	196130	199650	265800	212210	0	0	199820	0	172170	175220	212220	252030	0	0	0	217310	0	0	0	0
sp|P12234|MPCP_BOVIN;tr|A6QQ54|A6QQ54_BOVIN	0	0	0	0	0	0	542690	0	0	623800	465680	491260	0	0	445870	387850	0	0	0	0
sp|P12344|AATM_BOVIN	4940600	2977500	5055500	4797600	4366900	4671600	4139900	5054600	4764000	5461300	6531600	4575200	5315100	3269700	5235700	4289100	3902600	3700400	5170400	4920900
sp|P12378|UGDH_BOVIN	4758400	4272100	5518200	4658900	5135400	4350500	6309500	3614300	4315800	5305500	4770300	4449500	4669000	4038100	3665300	4806800	4139000	4101900	4370400	4091300
tr|A0A3Q1MIY3|A0A3Q1MIY3_BOVIN;sp|P13135|CPNS1_BOVIN;tr|A0A3Q1M8H9|A0A3Q1M8H9_BOVIN	167760	195470	0	0	0	0	0	0	0	223750	196240	0	0	0	0	213520	0	0	0	0
tr|A0A3Q1N6F2|A0A3Q1N6F2_BOVIN;tr|A0A140T857|A0A140T857_BOVIN;sp|P13184|CX7A2_BOVIN	0	0	0	0	0	0	0	0	0	0	0	0	287230	0	0	0	0	0	0	0
tr|A0A3Q1MHG7|A0A3Q1MHG7_BOVIN;sp|P13214|ANXA4_BOVIN	6580700	5206900	6190700	5928200	4783700	6753400	2746700	6697400	5672900	6290600	5732000	4811500	6061200	6189100	5050300	5529500	3123600	5087700	5020800	4818900
sp|P13271|QCR8_BOVIN;tr|A0A452DJA3|A0A452DJA3_BOVIN	0	0	0	0	0	0	134410	0	0	0	0	0	0	0	0	0	0	0	0	0
sp|P13272|UCRI_BOVIN	0	227760	0	0	0	270370	0	0	0	0	0	0	0	0	0	256470	0	0	0	0
tr|A0A3Q1M4M4|A0A3Q1M4M4_BOVIN;sp|P13619|AT5F1_BOVIN;tr|A0A3Q1MP66|A0A3Q1MP66_BOVIN	214030	212100	237580	0	0	0	0	0	0	264760	226570	0	0	0	193300	262960	0	0	0	0
sp|P13620|ATP5H_BOVIN	465050	424750	605000	617870	651980	682440	707330	0	787480	347040	624150	655240	571460	564610	634250	567920	0	0	0	0
tr|A0A3Q1MVM8|A0A3Q1MVM8_BOVIN;sp|P13621|ATPO_BOVIN	907900	1012800	982190	866180	756310	796060	1200600	0	956300	936200	914630	875450	1002200	0	1042000	1110200	739870	0	0	0
sp|P13696|PEBP1_BOVIN;tr|A0A3Q1LX99|A0A3Q1LX99_BOVIN	7354200	7017300	8586000	5796000	6283800	5745800	8214000	3494400	6358900	6921600	5881900	6754100	7335900	7524100	6964000	6584600	7620200	5078700	5846900	6823600
sp|P13752|HA1A_BOVIN	0	0	0	0	301170	210650	0	0	0	0	0	0	0	0	0	0	0	0	0	0
sp|P13753|HA1B_BOVIN;tr|F6RF06|F6RF06_BOVIN;tr|A0A3Q1LZ40|A0A3Q1LZ40_BOVIN;tr|E1BI37|E1BI37_BOVIN;tr|A0A3Q1NHF9|A0A3Q1NHF9_BOVIN;tr|F1MWX3|F1MWX3_BOVIN;tr|F1MZQ5|F1MZQ5_BOVIN;tr|A0A3Q1MN61|A0A3Q1MN61_BOVIN;tr|A0A3Q1MI19|A0A3Q1MI19_BOVIN;tr|A0A3Q1MSA6|A0A3Q1MSA6_BOVIN;tr|F1N3I2|F1N3I2_BOVIN;tr|A0A3Q1MJ73|A0A3Q1MJ73_BOVIN;tr|E1BD63|E1BD63_BOVIN;tr|A0A3Q1MD45|A0A3Q1MD45_BOVIN;tr|A0A3Q1MIV3|A0A3Q1MIV…	345680	0	0	0	347260	0	383180	497490	0	232620	0	343150	0	588660	265550	334780	0	0	0	0
sp|P14568|ASSY_BOVIN;tr|A0A3Q1MM52|A0A3Q1MM52_BOVIN	17316000	16873000	17315000	15298000	14891000	14597000	17363000	17490000	17705000	16966000	18032000	13792000	12973000	8895000	16143000	14778000	19786000	14058000	16139000	11618000
sp|P15103|GLNA_BOVIN;tr|A0A3Q1M403|A0A3Q1M403_BOVIN	261870	184910	0	0	0	247970	208230	0	0	417730	217530	0	0	0	173530	382200	0	0	0	0
tr|G3MZZ6|G3MZZ6_BOVIN;sp|P15246|PIMT_BOVIN;tr|A0A452DIC6|A0A452DIC6_BOVIN	0	0	0	0	0	0	0	0	0	0	0	0	0	0	0	0	0	0	79987	0
sp|P15690|NDUS1_BOVIN	273090	375550	400420	0	0	0	329430	0	250900	322670	0	320170	0	0	280080	321320	0	0	0	0
sp|P17248|SYWC_BOVIN	0	0	0	0	0	0	0	0	0	0	0	0	0	0	0	118320	0	0	0	0
tr|A0A3Q1LWC1|A0A3Q1LWC1_BOVIN;sp|P17694|NDUS2_BOVIN	0	168000	0	0	0	0	142580	0	0	0	0	148850	0	0	0	0	0	0	0	0
sp|P18203|FKB1A_BOVIN;tr|A0A3Q1MRN5|A0A3Q1MRN5_BOVIN;tr|Q2NKS8|Q2NKS8_BOVIN;tr|A0A3Q1MNC1|A0A3Q1MNC1_BOVIN	0	0	0	0	0	0	140320	0	0	333410	0	343070	0	0	206460	0	0	0	0	0
sp|P18902|RET4_BOVIN;tr|G1K122|G1K122_BOVIN;tr|A0A3Q1MSW9|A0A3Q1MSW9_BOVIN	1011400	789580	640560	725490	0	689660	836770	0	862830	709200	958980	809110	0	975640	604320	895940	0	0	698720	733600
sp|P19035|APOC3_BOVIN	734090	0	853490	0	0	0	721870	0	604370	818120	0	544130	0	0	0	758220	0	0	0	0
sp|P19120|HSP7C_BOVIN;tr|A0A3Q1LMS5|A0A3Q1LMS5_BOVIN;tr|A0A3Q1M8L6|A0A3Q1M8L6_BOVIN;tr|A7E3Q2|A7E3Q2_BOVIN;sp|P34933|HSP72_BOVIN	3029500	2773000	2205300	1493100	2286800	2671300	2692000	834090	2575600	2850000	2395600	2854400	2104600	2596000	2407900	3350400	1689400	675490	2258000	1481000
tr|Q3ZC30|Q3ZC30_BOVIN;sp|P19217|ST1E1_BOVIN	4286900	2437800	856480	429460	0	0	1541100	529110	646990	1055700	543410	1818900	2073200	0	0	259630	0	0	0	0
sp|P19483|ATPA_BOVIN;tr|A0A3Q1LZQ9|A0A3Q1LZQ9_BOVIN	0	602280	0	0	0	0	0	0	0	0	0	0	0	0	0	0	0	0	0	0
sp|P19660|CTHL2_BOVIN	0	0	0	0	0	0	58005	0	0	0	0	0	0	0	0	0	0	0	0	0
sp|P19803|GDIR1_BOVIN;tr|G3MW01|G3MW01_BOVIN;tr|A0A452DJ82|A0A452DJ82_BOVIN	933850	908660	1150300	857060	1143500	1104200	843310	0	881240	1332700	933240	1120100	1032800	1060800	852240	1159100	0	0	1226700	0
sp|P19858|LDHA_BOVIN;tr|A0A3Q1LY19|A0A3Q1LY19_BOVIN;tr|F1MK19|F1MK19_BOVIN;tr|E1BNS9|E1BNS9_BOVIN	0	254050	0	0	0	0	229570	0	225460	261860	0	0	0	0	0	201290	0	0	0	0
sp|P20000|ALDH2_BOVIN;tr|A0A3Q1LRC1|A0A3Q1LRC1_BOVIN;tr|G3X6U1|G3X6U1_BOVIN;sp|P52476|AL1B1_BOVIN;tr|G5E5P4|G5E5P4_BOVIN	7273700	5921500	7232100	9483400	7463700	7149400	10981000	5600500	5627400	10349000	9635200	3856500	10015000	7862300	12574000	6496900	4364000	6974700	5776700	6852200
tr|A0A3Q1M6K6|A0A3Q1M6K6_BOVIN;sp|P20004|ACON_BOVIN	859830	980700	875640	772350	659550	912760	1009000	1048000	785570	1198200	961240	796400	1100400	812730	798620	826830	801840	913670	617950	0
sp|P20072|ANXA7_BOVIN;tr|A0A3Q1NIT1|A0A3Q1NIT1_BOVIN;tr|A0A3Q1LUS2|A0A3Q1LUS2_BOVIN;tr|A0A3Q1M4F5|A0A3Q1M4F5_BOVIN	0	0	0	0	0	0	87912	0	0	0	0	0	0	0	0	0	0	0	0	0
tr|F1MBI9|F1MBI9_BOVIN;sp|P20821|GCSH_BOVIN;tr|E1BBV5|E1BBV5_BOVIN;tr|E1BEA7|E1BEA7_BOVIN;tr|E1BDC8|E1BDC8_BOVIN;tr|A0A3Q1NNL4|A0A3Q1NNL4_BOVIN	670500	583870	0	0	0	0	714980	0	744430	904460	0	568230	0	0	645660	655090	0	0	0	0
sp|P21839|ODBB_BOVIN	0	0	0	0	0	0	0	0	0	0	170540	0	0	0	0	0	0	0	0	0
sp|P21856|GDIA_BOVIN	0	77546	0	0	0	0	0	0	0	137830	0	0	0	0	0	0	0	0	0	0
sp|P22226|CTHL1_BOVIN	0	0	0	0	0	0	648130	0	459760	0	0	0	0	0	0	0	0	0	0	0
sp|P22292|M2OM_BOVIN	0	0	0	0	0	0	0	0	0	158530	0	0	0	0	0	0	0	0	0	0
sp|P23004|QCR2_BOVIN;tr|A0A3Q1M7H9|A0A3Q1M7H9_BOVIN;tr|A0A3Q1MCJ8|A0A3Q1MCJ8_BOVIN	554160	646290	783810	535050	762390	731680	556610	757810	581030	791030	813150	560250	688760	682120	560670	598900	0	0	811690	0
tr|A0A140T846|A0A140T846_BOVIN;sp|P23196|APEX1_BOVIN	0	0	0	0	0	0	0	0	0	51219	0	0	0	0	0	0	0	0	0	0
tr|F1MS25|F1MS25_BOVIN;sp|P23709|NDUS3_BOVIN	131000	0	0	0	0	0	0	0	0	0	106460	0	0	0	0	0	0	0	0	0
sp|P23805|CONG_BOVIN;sp|P42916|CL43_BOVIN;tr|A0A452DJR7|A0A452DJR7_BOVIN	388570	362490	0	0	0	0	557240	0	0	414340	0	234230	0	0	434850	454250	0	0	444480	0
sp|P23934|NDUS6_BOVIN;tr|A8YXY4|A8YXY4_BOVIN	0	0	0	0	0	0	0	0	0	0	0	0	0	0	0	90770	0	0	0	0
sp|P23935|NDUA5_BOVIN	0	0	0	0	0	0	44803	0	0	0	0	0	0	0	0	0	0	0	0	0
sp|P24627|TRFL_BOVIN	0	0	0	0	0	0	68727	0	0	0	0	0	0	0	0	0	0	0	0	0
sp|P25285|GCST_BOVIN	251570	201410	0	0	0	0	261330	0	0	207010	0	259750	0	0	0	0	0	0	0	0
sp|P25326|CATS_BOVIN	0	0	0	0	0	0	0	0	0	0	0	0	0	0	0	31185	0	0	0	0
sp|P25708|NDUV1_BOVIN;tr|A0A3Q1MG52|A0A3Q1MG52_BOVIN	113750	0	0	0	0	0	0	0	0	0	0	0	0	0	0	111110	0	0	0	0
tr|A0A3Q1MKQ7|A0A3Q1MKQ7_BOVIN;sp|P26452|RSSA_BOVIN;tr|A0A3Q1MFG3|A0A3Q1MFG3_BOVIN	876100	777540	765970	888650	995210	818350	604430	0	1014400	747540	812470	777500	892030	782560	669540	715610	0	0	866900	0
tr|F1MXP8|F1MXP8_BOVIN;tr|A0A3Q1MI01|A0A3Q1MI01_BOVIN;sp|P26779|SAP_BOVIN;tr|A0A140T8C6|A0A140T8C6_BOVIN	0	0	0	0	0	0	0	0	704860	0	0	0	0	0	0	0	0	0	0	0
sp|P26884|FKBP3_BOVIN	0	101070	0	0	0	0	0	0	0	0	0	0	0	0	0	0	0	0	0	0
tr|A0A3Q1LMV5|A0A3Q1LMV5_BOVIN;sp|P28801|GSTP1_BOVIN;tr|A0A452DHY4|A0A452DHY4_BOVIN	293720	0	0	0	0	0	0	0	0	0	0	655630	0	0	0	0	0	0	0	0
sp|P31404|VATA_BOVIN;tr|A0A452DJG1|A0A452DJG1_BOVIN	0	70920	0	0	0	0	64636	0	0	0	0	0	0	0	0	0	0	0	0	0
tr|A0A140T887|A0A140T887_BOVIN;sp|P31754|UMPS_BOVIN	0	0	0	0	0	0	0	0	0	0	0	0	0	0	0	68892	0	0	0	0
tr|G1K1X0|G1K1X0_BOVIN;sp|P31800|QCR1_BOVIN	555810	569890	569870	436320	0	459230	524940	0	361750	505430	603480	561850	0	0	581680	586550	0	0	0	0
sp|P32007|ADT3_BOVIN;tr|A0A3Q1MP50|A0A3Q1MP50_BOVIN;tr|A0A3Q1LTX1|A0A3Q1LTX1_BOVIN	0	159190	0	0	0	0	192150	0	0	0	0	0	0	0	0	0	0	0	0	0
sp|P33046|CTHL4_BOVIN	0	0	0	0	0	0	449560	0	237960	0	0	0	0	0	0	0	0	0	0	0
sp|P33097|AATC_BOVIN	2636600	2386300	2806100	1860100	2320000	2118600	2004800	1342900	2164800	1802100	2240800	2225100	1926000	1303600	2589100	2641700	1537700	1307000	2616200	2644800
sp|P33433|HRG_BOVIN	0	0	0	0	0	0	0	0	0	0	58775	0	0	0	0	0	0	0	0	0
sp|P33672|PSB3_BOVIN	206840	0	0	0	0	0	0	0	0	0	0	0	0	0	171900	201300	0	0	0	0
sp|P34942|NDUAA_BOVIN;tr|A0A3Q1LPX6|A0A3Q1LPX6_BOVIN;tr|G5E543|G5E543_BOVIN;tr|A0A3Q1LW79|A0A3Q1LW79_BOVIN	161680	0	0	0	0	0	0	0	0	0	0	145900	0	0	0	0	0	0	0	0
sp|P34943|NDUA9_BOVIN	0	204810	0	0	0	0	146380	0	0	0	0	0	0	0	0	0	0	0	0	0
sp|P35466|S10A4_BOVIN	396480	0	0	0	0	0	0	0	0	0	0	762780	0	0	0	0	0	0	0	0
tr|G8JKX8|G8JKX8_BOVIN;sp|P35605|COPB2_BOVIN	112020	0	0	0	0	0	0	0	112040	0	134350	0	0	0	0	0	0	0	0	0
sp|P35705|PRDX3_BOVIN	2254300	2839500	2724200	1852500	2499100	2689500	3012700	1363200	2346600	1982900	2247400	2135300	2839800	2194300	2837300	1960700	1598700	1148200	2150000	2247800
sp|P37980|IPYR_BOVIN	353850	353440	385200	396000	399130	0	0	0	324360	476740	327220	273170	0	384750	0	416510	0	0	352670	0
sp|P38447|NUCG_BOVIN;tr|A0A452DIJ1|A0A452DIJ1_BOVIN	0	0	0	0	0	0	0	0	0	0	0	0	0	0	0	172330	0	0	0	0
tr|A5D7E8|A5D7E8_BOVIN;sp|P38657|PDIA3_BOVIN	7175700	4772100	5051200	3894300	3905400	6238700	6355200	4970200	6125900	5374400	4356300	6315700	4195600	5742400	6993900	6943400	6128800	4307400	3739600	3928100
tr|A0A3Q1LRW8|A0A3Q1LRW8_BOVIN;sp|P39872|RL3_BOVIN;tr|F1N578|F1N578_BOVIN	171200	0	0	0	0	0	0	0	0	204470	0	0	0	0	0	0	0	0	0	0
sp|P41541|USO1_BOVIN	0	0	0	0	0	0	0	0	0	91268	0	106580	0	0	0	0	0	0	0	0
sp|P41976|SODM_BOVIN;tr|E1BHL1|E1BHL1_BOVIN	0	0	0	0	925280	1064700	0	0	0	875700	0	0	0	0	985260	0	0	0	0	0
sp|P42028|NDUS8_BOVIN;tr|A0A452DIK3|A0A452DIK3_BOVIN	156770	0	0	0	0	0	153070	0	0	0	210010	0	0	203680	174200	181980	0	0	0	0
sp|P42029|NDUA8_BOVIN	0	133940	0	0	0	0	165960	0	0	0	0	0	0	0	0	131500	0	0	0	0
sp|P42899|RLA2_BOVIN;tr|F1MH76|F1MH76_BOVIN	1428000	1344200	1384700	1383700	1455100	1399000	1371700	0	1691400	1475800	1363700	1508300	1552100	1461100	1372500	1443200	0	0	1353300	1559100
tr|A0A3Q1MS21|A0A3Q1MS21_BOVIN;sp|P45879|VDAC1_BOVIN;tr|A0A3Q1MJQ7|A0A3Q1MJQ7_BOVIN	1530200	1519600	1189700	1199900	1192900	1321700	1050100	0	1481000	982050	1974600	1440300	876160	1067900	1437400	1527200	1027600	1146900	809610	1531000
tr|F1N650|F1N650_BOVIN;sp|P46193|ANXA1_BOVIN	630760	365050	417420	0	387930	457800	508720	647710	429060	452260	338250	791320	499040	392430	550500	845970	0	784500	525540	0
sp|P48034|AOXA_BOVIN;tr|E1BBX5|E1BBX5_BOVIN	0	0	0	0	0	0	385980	0	0	0	0	0	0	0	0	0	0	0	0	0
sp|P48305|NDUB4_BOVIN	0	0	0	0	0	0	0	0	0	0	26414	0	0	0	0	0	0	0	0	0
sp|P48616|VIME_BOVIN;sp|A6QQJ3|PERI_BOVIN;sp|Q08DH7|AINX_BOVIN;sp|P02548|NFL_BOVIN;tr|F1MDZ2|F1MDZ2_BOVIN;sp|O77788|NFM_BOVIN;tr|F1MSQ6|F1MSQ6_BOVIN	6140700	3854300	2679400	997350	3225700	3594300	4544100	4587800	5211400	4875000	3071700	11948000	4326100	5293400	4061800	8283700	3382500	4615700	1964500	4871500
sp|P48644|AL1A1_BOVIN	19672000	23338000	21385000	21915000	21001000	23501000	23358000	27034000	17320000	22431000	16062000	19905000	20054000	28644000	17337000	27082000	21364000	20388000	22985000	20098000
sp|P48818|ACADV_BOVIN;tr|A0A3Q1LQ76|A0A3Q1LQ76_BOVIN	2008400	2225700	2195000	1623900	1848700	1947700	1611800	1194900	1900500	2191000	1834600	1890400	1892600	1730500	1708200	2208200	1675500	897690	1789000	1690600
sp|P49410|EFTU_BOVIN	724020	608050	553550	673310	523730	541420	717080	0	619830	554020	590710	651490	699100	571660	556030	680160	0	0	537990	936230
sp|P49951|CLH1_BOVIN;tr|F1MPU0|F1MPU0_BOVIN	2083500	1900100	1932200	1452500	1509000	1805600	1320700	0	1538700	2147800	1859800	1882200	1622300	1943200	1925800	1647400	619350	529140	1415300	1769600
sp|P50227|ST1A1_BOVIN	4474100	3917800	2555900	2637300	3974400	2016100	3254700	1698500	2591100	3606900	3242700	2228300	3615100	2872000	3213800	2835600	2147700	1095700	1679700	2609300
tr|A0A452DI24|A0A452DI24_BOVIN;sp|P50397|GDIB_BOVIN;tr|A0A3Q1MPF1|A0A3Q1MPF1_BOVIN;tr|A0A3Q1MNB1|A0A3Q1MNB1_BOVIN	1926600	1771100	1880700	1735100	1618900	1694300	1920400	0	1714800	1798600	1659100	1952400	1326100	1158300	1531900	2283700	891440	962690	1065700	1115200
tr|A0A3Q1LKS3|A0A3Q1LKS3_BOVIN;tr|A0A3Q1NDM7|A0A3Q1NDM7_BOVIN;sp|P51122|AN32A_BOVIN;sp|Q3SZC6|AN32B_BOVIN;tr|F1MZ46|F1MZ46_BOVIN	0	0	0	0	0	0	0	0	188630	0	0	0	0	0	0	0	0	0	0	0
sp|P52175|NDKA2_BOVIN;sp|P52174|NDKA1_BOVIN	0	0	0	0	0	0	0	0	0	0	0	328260	0	0	0	0	0	0	0	0
tr|A5D7J6|A5D7J6_BOVIN;sp|P52193|CALR_BOVIN	5291700	4070900	3637100	2981100	3482000	4352200	4780500	4678800	5088100	4735000	3403400	4393400	3564000	3442100	4681500	4624500	5888100	2974600	3890600	2648400
sp|P52556|BLVRB_BOVIN;tr|A0A3Q1NNJ3|A0A3Q1NNJ3_BOVIN	1017000	966300	880000	1101200	1105900	1031900	691280	1783500	806500	1511400	709590	1341700	879710	955480	993160	816090	1152900	1506300	1038900	1103900
sp|P52897|PGFS2_BOVIN	0	0	0	0	0	0	0	0	0	0	0	0	0	0	0	325560	0	0	0	0
sp|P52898|DDBX_BOVIN;tr|M0QW16|M0QW16_BOVIN	6089200	5161400	7313900	3603600	4487500	5906900	5275300	3668000	4611600	5427000	4767800	7098200	3093900	5617900	6617100	5154600	4256200	5116100	5216000	5785900
sp|P53619|COPD_BOVIN	96072	0	0	0	0	0	0	0	0	0	0	0	0	0	0	0	0	0	0	0
tr|A0A3Q1LQI0|A0A3Q1LQI0_BOVIN;tr|A0A140T886|A0A140T886_BOVIN;sp|P53620|COPG1_BOVIN;tr|A0A3Q1LXX0|A0A3Q1LXX0_BOVIN;sp|A2VE21|COPG2_BOVIN	178420	0	183870	0	0	0	139520	0	0	186240	165230	179570	0	0	0	154940	0	0	0	0
sp|P53712|ITB1_BOVIN;tr|A0A452DIS2|A0A452DIS2_BOVIN;tr|A0A140T8D2|A0A140T8D2_BOVIN	0	0	53728	0	0	0	0	0	0	0	0	0	0	0	0	0	0	0	0	0
tr|A0A3Q1M909|A0A3Q1M909_BOVIN;sp|P54149|MSRA_BOVIN;tr|A0A3Q1N5G3|A0A3Q1N5G3_BOVIN	1027400	978290	841440	903510	797010	793880	922450	0	775310	488920	632700	1045200	663630	700040	852870	950100	0	0	732380	758630
sp|P55156|MTP_BOVIN;tr|F1MDA1|F1MDA1_BOVIN	1497000	1206200	1069900	722160	456320	1251200	969990	750870	790570	1380600	889070	1309100	1072800	266530	933820	1300600	0	0	893640	264230
sp|P55859|PNPH_BOVIN;tr|A0A452DJA8|A0A452DJA8_BOVIN;tr|G3X8C8|G3X8C8_BOVIN	4920000	4485400	4108200	3358900	2958100	2500400	3377600	1068600	3226200	3634200	3008500	3416400	3977400	3398200	4543500	3480300	1520200	0	4269700	3038100
tr|A0A3Q1MNL9|A0A3Q1MNL9_BOVIN;tr|F1MBS3|F1MBS3_BOVIN;sp|P55906|BGH3_BOVIN	0	0	0	0	0	0	0	0	0	0	0	0	0	0	0	137940	0	0	0	0
tr|A6H7A2|A6H7A2_BOVIN;sp|P56658|ADA_BOVIN;tr|A0A3Q1M5V8|A0A3Q1M5V8_BOVIN;tr|A0A3Q1M5M9|A0A3Q1M5M9_BOVIN	217690	0	0	0	0	0	0	0	334760	0	0	0	0	0	0	309620	0	0	0	0
tr|A0A3Q1MIA4|A0A3Q1MIA4_BOVIN;sp|P56701|PSMD2_BOVIN	0	0	0	0	0	0	0	0	0	0	0	0	0	0	0	132490	0	0	0	0
sp|P56965|DDAH1_BOVIN	760320	965280	541740	0	0	678750	759100	1454400	828290	950420	0	593090	0	0	446150	745440	0	0	0	0
tr|A0A140T8D1|A0A140T8D1_BOVIN;sp|P58875|S14L2_BOVIN	338140	457560	0	431790	0	436470	409990	0	545460	647810	414310	519720	0	0	364720	462340	0	0	0	0
sp|P60661|MYL6_BOVIN;tr|A0A452DID9|A0A452DID9_BOVIN;tr|A0A3Q1MDB1|A0A3Q1MDB1_BOVIN	1400200	1289700	1089200	1125400	858370	1421700	1253900	1284100	1154000	1137300	1197700	1201700	1383700	1349400	1265500	1474900	1092600	1187700	1141900	0
sp|P60712|ACTB_BOVIN	37717000	30643000	27181000	28123000	24151000	33473000	39432000	44218000	32834000	41882000	26455000	37949000	37835000	15879000	43253000	36571000	48342000	41089000	27710000	29155000
sp|P60984|GMFB_BOVIN;tr|A0A3Q1MRQ7|A0A3Q1MRQ7_BOVIN	0	0	0	0	0	0	0	0	0	0	0	79602	0	0	0	0	0	0	0	0
sp|P61157|ARP3_BOVIN;tr|F1N049|F1N049_BOVIN;tr|A0A3Q1MXB7|A0A3Q1MXB7_BOVIN;tr|A0A3Q1M6N4|A0A3Q1M6N4_BOVIN;tr|A0A3Q1N7M0|A0A3Q1N7M0_BOVIN;tr|A0A3Q1LPZ0|A0A3Q1LPZ0_BOVIN;tr|F1N6J8|F1N6J8_BOVIN;tr|A0A3Q1LNX1|A0A3Q1LNX1_BOVIN	434930	0	0	0	0	0	0	0	0	374360	373080	464060	0	0	0	401690	0	0	0	0
sp|P62833|RAP1A_BOVIN;sp|P61223|RAP1B_BOVIN;tr|A0A3Q1LTK0|A0A3Q1LTK0_BOVIN;tr|A0A3Q1NCE9|A0A3Q1NCE9_BOVIN	241790	208470	210780	0	0	295720	0	0	0	225470	201520	0	0	234740	0	159370	0	0	0	0
sp|P61257|RL26_BOVIN;tr|G3MYC1|G3MYC1_BOVIN;tr|E1BCF5|E1BCF5_BOVIN	47308	0	0	0	0	0	0	0	0	0	0	0	0	0	0	0	0	0	0	0
sp|P61282|NEDD8_BOVIN	0	0	0	0	0	0	0	0	0	0	0	56532	0	0	0	0	0	0	0	0
sp|P61283|BAF_BOVIN;tr|A0A3Q1ME94|A0A3Q1ME94_BOVIN	0	0	0	0	0	0	0	0	0	0	0	0	0	0	247210	0	0	0	0	0
sp|P61284|RL12_BOVIN;tr|G3MZG7|G3MZG7_BOVIN;tr|F1MDX5|F1MDX5_BOVIN;tr|F1N3R2|F1N3R2_BOVIN	252420	259430	251750	275280	328470	255090	275830	0	325200	225610	337190	193250	0	207840	225240	281510	0	0	0	0
tr|A0A3Q1LVE7|A0A3Q1LVE7_BOVIN;sp|P61286|PABP1_BOVIN;tr|A4IFC3|A4IFC3_BOVIN;tr|A0A3Q1N424|A0A3Q1N424_BOVIN;tr|A0A3Q1MGV5|A0A3Q1MGV5_BOVIN;tr|G3MYW4|G3MYW4_BOVIN;tr|G3MZ94|G3MZ94_BOVIN;tr|E1BNB4|E1BNB4_BOVIN	125300	0	0	0	0	0	126480	0	0	0	0	0	0	0	0	0	0	0	0	0
sp|P61356|RL27_BOVIN	206940	0	213400	196010	0	0	305980	0	239130	0	172620	0	0	0	0	0	0	0	0	0
sp|P61585|RHOA_BOVIN;sp|Q1RMJ6|RHOC_BOVIN;sp|Q3ZBW5|RHOB_BOVIN	284380	252170	0	0	0	0	401530	0	433930	343590	533280	0	0	0	329920	426430	0	0	0	0
tr|A0A3Q1N8Q5|A0A3Q1N8Q5_BOVIN;sp|P61603|CH10_BOVIN;tr|A0A3Q1MBC6|A0A3Q1MBC6_BOVIN	2973700	2850800	2333200	2273900	2112300	0	2544100	3152000	2491500	2359600	2011900	2629800	2327300	2048600	2961800	2367100	2301400	2555900	1644200	2362800
sp|P62157|CALM_BOVIN;tr|A0A3Q1MR28|A0A3Q1MR28_BOVIN;tr|A0A452DIM7|A0A452DIM7_BOVIN;tr|A0A452DJ55|A0A452DJ55_BOVIN;tr|A0A3Q1M6C6|A0A3Q1M6C6_BOVIN;tr|A0A3Q1LSI9|A0A3Q1LSI9_BOVIN;tr|F1MLH6|F1MLH6_BOVIN;tr|Q148C2|Q148C2_BOVIN;tr|G3MZK7|G3MZK7_BOVIN	871730	538380	870860	773390	955450	1530200	576110	0	0	0	0	0	0	969560	0	537170	0	0	1375100	1146900
tr|A0A3Q1LPN6|A0A3Q1LPN6_BOVIN;tr|A0A3Q1M278|A0A3Q1M278_BOVIN;sp|P62194|PRS8_BOVIN	0	0	0	0	0	0	0	1099200	0	0	0	0	0	0	0	0	0	0	0	0
sp|P62261|1433E_BOVIN;tr|A0A3Q1M119|A0A3Q1M119_BOVIN;tr|A0A3Q1MP67|A0A3Q1MP67_BOVIN	3082700	2552900	496650	1240300	603870	1601900	2390000	1533900	1510900	3353200	1529400	3107500	1054600	354410	1769100	2684900	1280400	1075500	0	392960
sp|P62326|TYB4_BOVIN;tr|G8JKY5|G8JKY5_BOVIN;tr|A0A3Q1MS48|A0A3Q1MS48_BOVIN;tr|A0A3Q1MJ46|A0A3Q1MJ46_BOVIN;tr|A0A3Q1LXR1|A0A3Q1LXR1_BOVIN;tr|A0A0A0MPA1|A0A0A0MPA1_BOVIN	1467400	874430	1482600	0	0	1695500	1434200	1548300	1420000	2007900	1365400	1414900	1917900	0	1377300	1703400	0	0	0	0
tr|G3X807|G3X807_BOVIN;sp|P62803|H4_BOVIN;tr|A0A3Q1MEZ8|A0A3Q1MEZ8_BOVIN;tr|E1B7N2|E1B7N2_BOVIN;tr|A0A3Q1LM20|A0A3Q1LM20_BOVIN;tr|G3N081|G3N081_BOVIN;tr|E1BBP7|E1BBP7_BOVIN;tr|E1B9M9|E1B9M9_BOVIN;tr|G3N2B8|G3N2B8_BOVIN;tr|A0A3Q1MH02|A0A3Q1MH02_BOVIN;tr|A0A3Q1MJQ1|A0A3Q1MJQ1_BOVIN;tr|A0A3Q1LMV7|A0A3Q1LMV7_BOVIN;tr|A0A3Q1NHG3|A0A3Q1NHG3_BOVIN;tr|G3MYX0|G3MYX0_BOVIN;tr|A0A452DJB2|A0A452DJB2_BOVIN;tr…	4747700	4750700	4402100	3279900	2490000	4147800	4509300	4585100	3820000	5055300	3482300	6763000	5423600	4047500	5285400	3030700	5837600	3718800	5892400	6235500
tr|A0A452DJK3|A0A452DJK3_BOVIN;tr|Q32S29|Q32S29_BOVIN;sp|P62808|H2B1_BOVIN;sp|Q2M2T1|H2B1K_BOVIN;tr|F2Z4E8|F2Z4E8_BOVIN;tr|F2Z4F9|F2Z4F9_BOVIN;tr|Q2KII5|Q2KII5_BOVIN;sp|Q32L48|H2B1N_BOVIN;tr|G3MWH4|G3MWH4_BOVIN;tr|A0A3Q1M4L6|A0A3Q1M4L6_BOVIN;tr|G5E6I9|G5E6I9_BOVIN;tr|G3N011|G3N011_BOVIN;tr|E1B7N8|E1B7N8_BOVIN;tr|G3N080|G3N080_BOVIN;tr|E1BDE9|E1BDE9_BOVIN;tr|G3MYB1|G3MYB1_BOVIN;tr|E1BM22|E1BM22_BO…	5899900	4591900	3430600	3311800	2344200	3430400	6564200	8064600	5629300	6064200	4434600	6276200	5051300	3082200	6960100	4495300	7603700	4626300	3363600	0
sp|P62866|RS30_BOVIN;tr|A0A3Q1MG78|A0A3Q1MG78_BOVIN;tr|Q3SZG2|Q3SZG2_BOVIN	0	0	0	0	0	0	0	0	0	0	0	122360	0	0	0	0	0	0	0	0
sp|P62871|GBB1_BOVIN;tr|A0A3Q1LJU0|A0A3Q1LJU0_BOVIN	335930	299190	299120	0	0	291160	310820	0	0	309420	0	361660	0	0	289390	305370	0	0	0	0
sp|P62935|PPIA_BOVIN;tr|G3X8B1|G3X8B1_BOVIN;tr|A0A3Q1M9Y7|A0A3Q1M9Y7_BOVIN;tr|A0A3Q1LSB7|A0A3Q1LSB7_BOVIN;tr|A0A3Q1MEG6|A0A3Q1MEG6_BOVIN;tr|A0A3Q1M6L4|A0A3Q1M6L4_BOVIN;tr|G3MZS9|G3MZS9_BOVIN;sp|A4FV72|PPIE_BOVIN	3314200	3600700	2059700	2727300	1053700	3120100	3505900	0	5155700	2746500	2182600	4481400	2300300	2817400	3585300	4323900	0	743050	1626500	1696300
sp|P62958|HINT1_BOVIN;tr|A0A3Q1MQJ9|A0A3Q1MQJ9_BOVIN;tr|A0A452DIE9|A0A452DIE9_BOVIN	0	0	0	0	0	0	706140	0	586270	0	0	0	0	0	0	0	0	0	0	0
sp|P62992|RS27A_BOVIN;tr|A0A3Q1M4K3|A0A3Q1M4K3_BOVIN;sp|P63048|RL40_BOVIN;tr|A0A3Q1MYD8|A0A3Q1MYD8_BOVIN;sp|P0CG53|UBB_BOVIN;sp|P0CH28|UBC_BOVIN;tr|A0A3Q1LU30|A0A3Q1LU30_BOVIN	291690	367960	0	0	0	387560	0	0	0	0	0	335870	0	531750	0	236730	0	0	0	0
tr|F1MNG3|F1MNG3_BOVIN;sp|P62998|RAC1_BOVIN;tr|A0A3Q1LXR2|A0A3Q1LXR2_BOVIN;tr|A0A3Q1NEF8|A0A3Q1NEF8_BOVIN;tr|A0A3Q1M7Y3|A0A3Q1M7Y3_BOVIN;tr|A5PK69|A5PK69_BOVIN	203150	0	0	0	0	0	0	0	0	0	0	0	0	0	0	239830	0	0	0	0
sp|P63009|AP2B1_BOVIN;sp|Q08DS7|AP1B1_BOVIN;tr|G3X7G4|G3X7G4_BOVIN;tr|A0A3Q1LJX4|A0A3Q1LJX4_BOVIN	0	156520	0	0	0	0	0	0	0	0	0	0	0	0	0	0	0	0	0	0
sp|P63103|1433Z_BOVIN;tr|E1BDS9|E1BDS9_BOVIN	503410	550730	375210	364080	0	487290	535080	0	382190	589590	448770	581810	504900	512130	417050	505330	0	0	0	424650
sp|P63243|RACK1_BOVIN;tr|A0A3Q1M0K2|A0A3Q1M0K2_BOVIN	397340	359140	0	0	0	350600	353990	0	0	287150	366750	0	387090	466320	401810	377680	0	0	345530	0
sp|P63258|ACTG_BOVIN	0	0	0	0	0	0	0	0	0	0	0	450660	0	0	0	0	0	0	0	0
sp|P67774|PP2AA_BOVIN;sp|Q0P594|PP2AB_BOVIN;tr|A0A3Q1N489|A0A3Q1N489_BOVIN	130380	124090	0	0	0	0	148910	0	0	0	0	0	0	0	0	0	0	0	0	0
tr|A0A3Q1MU45|A0A3Q1MU45_BOVIN;sp|P67808|YBOX1_BOVIN;tr|A5D7M4|A5D7M4_BOVIN;tr|F6PS38|F6PS38_BOVIN;tr|A0A3Q1LU70|A0A3Q1LU70_BOVIN;tr|A0A3Q1M1B2|A0A3Q1M1B2_BOVIN;tr|A0A3Q1LIJ0|A0A3Q1LIJ0_BOVIN	0	0	0	0	0	0	0	0	0	128670	0	0	0	0	0	0	0	0	0	0
sp|P67810|SC11A_BOVIN	0	0	0	0	0	0	0	0	39374	0	0	0	0	0	0	0	0	0	0	0
sp|P68002|VDAC2_BOVIN;tr|A0A3Q1MAH7|A0A3Q1MAH7_BOVIN	620530	688530	427900	446900	620680	545570	596380	699150	463600	689770	602050	797000	567910	652510	608160	668460	585040	639630	0	0
sp|P68102|IF2A_BOVIN	0	106100	0	0	0	0	0	0	0	108600	0	0	0	0	0	0	0	0	0	0
sp|P68103|EF1A1_BOVIN;tr|E1B9F6|E1B9F6_BOVIN;sp|Q32PH8|EF1A2_BOVIN;tr|A0A3Q1MPB9|A0A3Q1MPB9_BOVIN;tr|E1BED8|E1BED8_BOVIN;tr|A0A3Q1LJW9|A0A3Q1LJW9_BOVIN;tr|A0A3Q1MQC0|A0A3Q1MQC0_BOVIN;tr|A0A3Q1LP48|A0A3Q1LP48_BOVIN	8874700	8895600	7316400	6493000	5772500	7420600	8131100	3996500	6035100	8440400	7214100	8395300	7027900	7188000	7787100	8026100	9772200	7313700	4692900	5482800
tr|A0A140T894|A0A140T894_BOVIN;sp|P68250|1433B_BOVIN	350880	339740	0	307780	0	375670	410620	0	271760	523460	316910	374610	0	0	287230	365120	661160	0	0	0
tr|A7Z057|A7Z057_BOVIN;sp|P68252|1433G_BOVIN	433030	0	393960	0	0	371140	398980	0	0	396330	328480	318710	0	0	311280	0	0	0	0	0
sp|P68301|MT2_BOVIN;tr|Q2NKV6|Q2NKV6_BOVIN;tr|Q17QH0|Q17QH0_BOVIN;sp|P58280|MT1_BOVIN;sp|P55943|MT2H_BOVIN;sp|P55942|MT1H_BOVIN;tr|F6PXS5|F6PXS5_BOVIN;tr|A0A3Q1M6Y6|A0A3Q1M6Y6_BOVIN;tr|A0A3Q1M9T6|A0A3Q1M9T6_BOVIN	0	0	0	0	0	0	0	0	139030	0	0	0	0	0	0	0	0	0	0	0
sp|P68401|PA1B2_BOVIN	0	0	0	0	0	0	0	0	0	0	24423	0	0	0	0	0	0	0	0	0
tr|G3N2P2|G3N2P2_BOVIN;tr|G3MWX6|G3MWX6_BOVIN;tr|E1BGN3|E1BGN3_BOVIN;tr|A0A3Q1M588|A0A3Q1M588_BOVIN;sp|Q5E9F8|H33_BOVIN;sp|P84227|H32_BOVIN;sp|P68432|H31_BOVIN;tr|A0A3Q1MPB8|A0A3Q1MPB8_BOVIN;tr|A0A3Q1LMR9|A0A3Q1LMR9_BOVIN;tr|G3MYD7|G3MYD7_BOVIN;sp|A5PK61|H3C_BOVIN;sp|Q3SZB8|H3CL_BOVIN	2162900	2399400	1852000	1537200	1510100	1881300	2554500	2985400	1828200	2190900	1773900	2549900	2620500	2535200	2596000	1623600	3736300	2984100	2468900	2520600
sp|P68530|COX2_BOVIN	948000	1047400	0	0	0	0	1153300	912100	943680	1064600	0	1098700	0	0	927360	1151300	0	650020	0	0
sp|P79102|CP3AS_BOVIN;tr|Q29RV2|Q29RV2_BOVIN;tr|A0A3Q1MFB5|A0A3Q1MFB5_BOVIN	0	0	0	0	0	0	241860	0	0	0	0	0	0	0	0	0	0	0	0	0
tr|A2VE06|A2VE06_BOVIN;sp|P79103|RS4_BOVIN;tr|G3N0K3|G3N0K3_BOVIN;tr|F1MJH2|F1MJH2_BOVIN;tr|G3N267|G3N267_BOVIN;tr|A0A3Q1LQD0|A0A3Q1LQD0_BOVIN;tr|E1BGR7|E1BGR7_BOVIN	220430	0	0	0	0	0	284840	0	226320	0	0	0	0	0	0	0	0	0	0	0
tr|F1MXY8|F1MXY8_BOVIN;sp|P79110|TXTP_BOVIN;tr|A0A3Q1MTZ5|A0A3Q1MTZ5_BOVIN	186720	297400	0	281540	0	304780	269610	0	0	169470	0	0	0	0	0	179210	0	0	0	0
sp|P79134|ANXA6_BOVIN;tr|A0A3Q1M318|A0A3Q1M318_BOVIN	19587000	17428000	15757000	14996000	12602000	15570000	17431000	7670400	13111000	13461000	14867000	17270000	12644000	11544000	16157000	17571000	10187000	6411300	8695700	12843000
tr|A0A3Q1N3F6|A0A3Q1N3F6_BOVIN;sp|P79135|MX1_BOVIN;tr|F1MZT4|F1MZT4_BOVIN;sp|Q9BDI7|MX2_BOVIN	0	0	0	0	0	0	0	0	0	0	0	0	0	0	0	49549	0	0	0	0
tr|A0A452DI45|A0A452DI45_BOVIN;tr|A0A3Q1N8A3|A0A3Q1N8A3_BOVIN;tr|A0A3Q1LPZ4|A0A3Q1LPZ4_BOVIN;tr|A0A3Q1LZP7|A0A3Q1LZP7_BOVIN;sp|P79136|CAPZB_BOVIN;tr|A0A3Q1MG13|A0A3Q1MG13_BOVIN;tr|A0A3Q1LR88|A0A3Q1LR88_BOVIN	0	0	0	0	0	0	0	0	0	0	0	304150	0	0	0	0	0	0	0	0
sp|P80177|MIF_BOVIN;tr|A0A3Q1MT60|A0A3Q1MT60_BOVIN	1169300	861150	1083200	0	1314900	0	1103100	0	1487300	649180	936020	852140	913070	0	1090400	908370	0	0	1010900	0
sp|P80227|ACPH_BOVIN;tr|A0A3Q1M9W1|A0A3Q1M9W1_BOVIN	0	170960	0	0	0	0	0	0	0	173860	0	0	0	0	0	0	0	0	0	0
sp|P80311|PPIB_BOVIN;sp|Q08E11|PPIC_BOVIN	3400400	3678600	2974700	4217100	3504900	3517100	2968000	3241500	3547400	4066300	2722600	4343200	3694000	3946400	4427100	3924700	3558800	2467800	2988200	3362300
sp|P80425|FABPL_BOVIN	21349000	19658000	5281400	7723800	7037000	0	16490000	8479100	18887000	8588800	5039600	17513000	10789000	6238100	14864000	29653000	12217000	7080100	7927300	10329000
tr|A0A3S5ZPW7|A0A3S5ZPW7_BOVIN;tr|A0A3Q1MM92|A0A3Q1MM92_BOVIN;tr|F1MUT3|F1MUT3_BOVIN;sp|P80457|XDH_BOVIN;tr|A0A3Q1LW91|A0A3Q1LW91_BOVIN;tr|A0A3Q1MR86|A0A3Q1MR86_BOVIN	220170	0	0	0	214870	0	224430	0	239560	214550	0	313800	301180	363100	286820	178950	0	0	0	0
sp|P80513|MANF_BOVIN	0	0	0	0	0	0	0	0	0	0	0	0	0	0	0	26306	0	0	0	0
sp|P80724|BASP1_BOVIN	54323	0	0	0	0	0	0	0	0	0	0	0	0	0	0	0	0	0	0	0
sp|P81125|SNAA_BOVIN;tr|A0A3Q1M6H3|A0A3Q1M6H3_BOVIN;tr|F6Q334|F6Q334_BOVIN;tr|A0A3Q1MQ08|A0A3Q1MQ08_BOVIN;sp|P81126|SNAB_BOVIN	117370	0	0	0	0	0	0	0	0	0	0	0	0	0	0	0	0	0	0	0
tr|A0A3Q1NA69|A0A3Q1NA69_BOVIN;tr|A0A3Q1MP35|A0A3Q1MP35_BOVIN;sp|P81127|SNAG_BOVIN;tr|A0A452DIQ1|A0A452DIQ1_BOVIN;tr|A0A3Q1M5V0|A0A3Q1M5V0_BOVIN	0	0	0	0	0	0	0	0	0	0	28911	0	0	0	0	0	0	0	0	0
sp|P81425|DPP4_BOVIN;tr|F1MTV0|F1MTV0_BOVIN;tr|A0A3Q1LUL5|A0A3Q1LUL5_BOVIN	702130	611820	816720	529940	486770	587680	487440	0	0	775320	605310	403470	0	0	822030	567590	0	0	0	0
sp|P81623|ERP29_BOVIN	999550	859130	0	785530	768350	0	767480	0	1172800	423200	0	717670	0	0	1072300	882920	563010	0	0	0
sp|P81947|TBA1B_BOVIN;tr|A0A452DIK7|A0A452DIK7_BOVIN;tr|A0A3Q1LUJ2|A0A3Q1LUJ2_BOVIN	1728500	1789600	1756800	0	1689300	1693300	1551400	928790	1814600	0	1500200	1795100	1921900	0	1568600	1693600	849710	0	1652900	1921800
sp|P81948|TBA4A_BOVIN;tr|A0A452DIH7|A0A452DIH7_BOVIN;tr|A0A3Q1M1Z2|A0A3Q1M1Z2_BOVIN	2865900	2640400	2826600	1723500	2655900	1882100	2196900	0	2810100	1682800	2160800	2929100	1853000	2053900	2249600	2561400	964640	0	2199900	2494500
sp|P82708|RET5_BOVIN	0	0	0	0	0	0	222870	0	197330	0	0	303010	0	0	0	0	0	0	0	0
tr|A5PJ81|A5PJ81_BOVIN;sp|P83095|LACTB_BOVIN	0	0	0	0	0	0	0	0	0	0	0	0	0	0	0	141310	0	0	0	0
sp|Q5E9I6|ARF3_BOVIN;sp|P84080|ARF1_BOVIN;sp|P84081|ARF2_BOVIN;tr|A0A3Q1MW62|A0A3Q1MW62_BOVIN	505490	501340	529750	455500	0	458020	456760	0	0	454070	0	573940	0	0	0	410820	0	0	0	0
tr|A0JND6|A0JND6_BOVIN;tr|A0A3Q1MK38|A0A3Q1MK38_BOVIN;tr|F1MTJ9|F1MTJ9_BOVIN;sp|P84466|ERG7_BOVIN;tr|A0A3Q1LMU2|A0A3Q1LMU2_BOVIN	310360	393940	422760	0	353480	393990	344190	0	0	442940	0	426620	395370	0	0	302310	0	0	362040	0
sp|Q00361|ATP5I_BOVIN;tr|G3MXE1|G3MXE1_BOVIN;tr|A0A3Q1M2F0|A0A3Q1M2F0_BOVIN	709580	0	0	0	0	0	0	0	0	0	0	814910	0	0	0	0	0	0	0	0
sp|Q01321|NDUA4_BOVIN;tr|A0A3Q1M6L2|A0A3Q1M6L2_BOVIN	750110	860160	784110	810340	740430	1026300	717780	0	699520	0	713090	904480	854530	850130	767960	856500	0	0	0	1045900
tr|A0A3Q1LT22|A0A3Q1LT22_BOVIN;sp|Q01361|CP2DE_BOVIN	2318100	2324900	2205800	2143200	2375800	3130100	3139900	974790	1786300	1395300	2580500	1650000	1453600	1555400	1913000	2057800	1699800	1126000	2177500	2944700
sp|Q02369|NDUB9_BOVIN	0	0	0	0	0	0	0	0	0	0	92905	0	0	0	0	0	0	0	0	0
tr|F1MB80|F1MB80_BOVIN;tr|G3MZ04|G3MZ04_BOVIN;sp|Q02370|NDUA2_BOVIN	0	0	0	0	0	0	0	0	0	0	0	70252	0	0	0	0	0	0	0	0
sp|Q02373|NDUBA_BOVIN	0	0	0	0	0	0	0	0	0	0	140330	0	0	0	0	0	0	0	0	0
sp|Q02375|NDUS4_BOVIN;tr|A0A3Q1NH87|A0A3Q1NH87_BOVIN	0	39158	0	0	0	0	0	0	0	0	0	0	0	0	0	0	0	0	0	0
sp|Q02827|NDUC2_BOVIN	0	0	0	0	0	0	0	0	0	0	66208	0	0	0	0	0	0	0	0	0
sp|Q04467|IDHP_BOVIN	614560	670990	458390	527410	480360	788710	674010	0	573980	779200	739410	742250	405550	641160	877700	696700	0	0	459580	391920
sp|Q05204|LAMP1_BOVIN	0	128120	0	0	0	0	0	0	0	0	0	0	0	0	121320	0	0	0	0	0
sp|Q07130|UGPA_BOVIN;tr|A0A3Q1MT05|A0A3Q1MT05_BOVIN;tr|A0A3Q1M010|A0A3Q1M010_BOVIN;tr|A0A3Q1MUI0|A0A3Q1MUI0_BOVIN	4924100	5309400	4637100	4468200	4591200	4054900	3772300	4193000	3929200	6147500	5141300	5039100	4783000	3514900	5461600	4174500	8186300	7791700	3579300	4783000
sp|Q08D86|GLPK5_BOVIN	0	112220	0	0	0	0	0	0	0	0	0	0	0	0	0	0	0	0	0	0
tr|A0A3Q1MDM5|A0A3Q1MDM5_BOVIN;tr|A0A3Q1MFY4|A0A3Q1MFY4_BOVIN;sp|Q08DA1|AT1A1_BOVIN;tr|F1MI32|F1MI32_BOVIN;tr|A0A3Q1LUJ8|A0A3Q1LUJ8_BOVIN;tr|A0A3Q1N346|A0A3Q1N346_BOVIN;tr|F1MR06|F1MR06_BOVIN;sp|A2VDL6|AT1A2_BOVIN;tr|E1B8N5|E1B8N5_BOVIN;tr|F1MXW4|F1MXW4_BOVIN;tr|F1N1K4|F1N1K4_BOVIN;tr|A0A3Q1M1C8|A0A3Q1M1C8_BOVIN	421220	407080	410490	0	0	347460	488770	0	0	522690	306190	0	0	347320	362320	282960	0	0	0	0
sp|Q08DI5|RAP2C_BOVIN;tr|A0A3Q1M9I1|A0A3Q1M9I1_BOVIN;tr|E1BNQ3|E1BNQ3_BOVIN;tr|A4IFU2|A4IFU2_BOVIN;tr|A0A3Q1MGL7|A0A3Q1MGL7_BOVIN	0	0	0	0	0	0	0	0	248830	0	0	0	0	0	0	116940	0	0	0	0
sp|Q08DK4|GHC1_BOVIN	116630	0	0	0	0	0	170480	0	0	0	172680	0	0	0	0	0	0	0	0	0
sp|Q08DP0|PGM1_BOVIN;tr|A0A3Q1LRD1|A0A3Q1LRD1_BOVIN;tr|F1MJS4|F1MJS4_BOVIN	3139900	3441200	3225100	4103900	2514000	4628400	2884000	4398600	3328200	3251000	2812000	3288400	3103700	3887500	2451900	4316600	3373000	3096000	3608900	2929600
sp|Q08E20|ESTD_BOVIN;tr|A0A3Q1MAU7|A0A3Q1MAU7_BOVIN	1165800	954840	885850	847160	857080	701380	959910	0	1035300	862620	1038400	845330	0	583850	700870	815820	442140	0	785490	0
sp|Q0II68|ACMSD_BOVIN	0	0	81105	0	0	0	0	0	0	0	0	0	0	0	0	0	0	0	0	0
sp|Q0IIF7|UBP14_BOVIN;tr|A0A3Q1M1Q2|A0A3Q1M1Q2_BOVIN	0	0	0	0	0	0	0	0	0	0	0	38985	0	0	0	0	0	0	0	0
sp|Q0IIG8|RAB18_BOVIN;tr|A0A452DIB1|A0A452DIB1_BOVIN;tr|A0A3Q1LLK2|A0A3Q1LLK2_BOVIN;tr|A0A3Q1LT49|A0A3Q1LT49_BOVIN	75612	0	0	0	0	0	0	0	0	170280	0	0	0	0	95712	0	0	0	0	0
sp|Q0IIJ2|H10_BOVIN	275940	381020	0	0	0	0	547500	0	328490	307010	0	422170	0	0	390290	265630	0	0	0	0
sp|Q0IIK5|DDX1_BOVIN;tr|A7E3W7|A7E3W7_BOVIN	89595	0	0	0	0	0	0	0	0	0	0	0	0	0	0	0	0	0	0	0
sp|Q0NXR6|ACAD8_BOVIN	664530	728340	832750	766600	441460	848790	838260	0	997710	797010	646550	802530	568630	691550	703830	792290	0	0	439700	0
tr|A0A452DHZ5|A0A452DHZ5_BOVIN;sp|Q0P569|NUCB1_BOVIN	0	0	180790	0	0	0	0	0	0	0	0	0	0	0	0	0	0	0	0	0
sp|Q0P5A6|PSMD5_BOVIN;tr|F1N6Z0|F1N6Z0_BOVIN	0	0	92396	0	0	0	0	0	0	0	0	0	0	0	0	0	0	0	0	0
sp|Q0P5B7|AAAD_BOVIN;tr|G3X6X4|G3X6X4_BOVIN	751450	1652700	677860	459990	777830	521520	773310	920530	0	624480	911350	825640	685290	0	652540	928120	1140800	1521500	604160	759310
sp|Q0P5G4|KAT3_BOVIN	60176	0	0	0	0	0	0	0	0	0	0	0	0	0	0	0	0	0	0	0
sp|Q0P5I5|HOGA1_BOVIN;tr|A0A3Q1LUQ5|A0A3Q1LUQ5_BOVIN	478490	331780	314960	329560	0	343020	233450	0	518740	308540	296690	388240	247600	0	243900	290370	813420	0	471030	473050
sp|Q0P5K3|UBE2N_BOVIN;tr|A0A3Q1MW26|A0A3Q1MW26_BOVIN;tr|A0A3Q1N9B4|A0A3Q1N9B4_BOVIN	250870	221080	0	0	0	0	269880	0	0	257090	0	262530	0	0	242580	0	0	0	0	0
tr|A0A3Q1MNI2|A0A3Q1MNI2_BOVIN;sp|Q0P5L8|KBL_BOVIN;tr|A0A452DIZ6|A0A452DIZ6_BOVIN;tr|A0A3Q1M4U0|A0A3Q1M4U0_BOVIN	2412200	2601000	2045100	1736300	801940	2247400	2210600	0	2277000	2099300	2089600	2954800	1191800	1418700	1947400	2427900	0	0	1556400	2441600
sp|Q0V8A3|CAST1_BOVIN;tr|F1N308|F1N308_BOVIN;tr|A0A3Q1NN05|A0A3Q1NN05_BOVIN	0	136190	0	0	0	0	0	0	0	0	0	0	0	0	0	0	0	0	0	0
tr|A0A3Q1LHR9|A0A3Q1LHR9_BOVIN;sp|Q0V8B6|TPP1_BOVIN;tr|F1MK08|F1MK08_BOVIN;tr|A0A3Q1N178|A0A3Q1N178_BOVIN	0	0	0	0	0	0	0	0	0	403460	312100	208670	0	0	0	310680	0	0	0	0
sp|Q0V8R6|HEXA_BOVIN	0	0	0	0	0	0	0	0	0	0	0	0	0	0	0	103860	0	0	0	0
tr|A0A3Q1MNU0|A0A3Q1MNU0_BOVIN;tr|A0A3Q1MMA8|A0A3Q1MMA8_BOVIN;tr|G5E5L5|G5E5L5_BOVIN;sp|Q0VC16|TGO1_BOVIN;tr|A0A3Q1M2R2|A0A3Q1M2R2_BOVIN;tr|A4IF86|A4IF86_BOVIN	137030	0	0	0	0	0	0	0	0	0	0	0	0	0	0	0	0	0	0	0
sp|Q0VCA8|3HAO_BOVIN;tr|A0A452DIN3|A0A452DIN3_BOVIN	3586400	3831800	2938500	3154300	1772400	2585600	2473900	0	1943300	2893100	2184800	2503100	2709500	2046300	2420300	2589400	1357000	0	2042000	2593100
sp|Q0VCK0|PUR9_BOVIN;tr|A0A3Q1LXU9|A0A3Q1LXU9_BOVIN	700140	776350	811650	0	0	819620	715740	0	569540	852160	501230	712790	0	0	591110	533280	0	0	0	753040
sp|Q0VCK5|AP2A2_BOVIN;tr|A0A3Q1LIW3|A0A3Q1LIW3_BOVIN;tr|A0A3Q1MS92|A0A3Q1MS92_BOVIN;tr|G5E675|G5E675_BOVIN	149890	141040	0	0	0	0	0	0	0	0	0	0	0	0	0	184470	0	0	0	0
sp|Q0VCM4|PYGL_BOVIN;tr|A0A3Q1M168|A0A3Q1M168_BOVIN;tr|A0A3Q1M2P3|A0A3Q1M2P3_BOVIN;tr|A0A3Q1NA32|A0A3Q1NA32_BOVIN;tr|F1MJ28|F1MJ28_BOVIN;sp|P79334|PYGM_BOVIN;tr|F1MU24|F1MU24_BOVIN;sp|Q3B7M9|PYGB_BOVIN	19703000	17579000	17119000	15305000	14103000	17142000	19067000	15743000	15504000	20467000	16923000	20618000	19923000	15976000	19300000	14783000	19972000	19217000	14453000	18587000
sp|Q0VCN1|NMRL1_BOVIN	651740	685490	0	0	0	507510	539920	0	438080	0	0	0	0	0	0	637180	0	0	0	0
tr|A0A3Q1LVZ0|A0A3Q1LVZ0_BOVIN;sp|Q0VCP1|KAD4_BOVIN	0	152650	0	0	0	0	0	0	130370	0	0	0	0	0	0	0	0	0	0	0
sp|Q0VCU1|ACOC_BOVIN;tr|F1MS05|F1MS05_BOVIN;tr|A0A3Q1MHC4|A0A3Q1MHC4_BOVIN	3106200	2903000	2875800	2537400	1757400	2654800	2270000	557110	2638000	2608500	2739500	2471100	2546800	1165300	2241400	3340800	678980	0	1305400	2072600
sp|Q0VCX2|BIP_BOVIN	10186000	9720600	9842100	9582200	9966700	10749000	9389000	7192900	10040000	10474000	8517300	10650000	11003000	11279000	10450000	9714800	7700400	5677800	11044000	11054000
sp|Q0VCX4|CTNB1_BOVIN;tr|A0A3Q1NES2|A0A3Q1NES2_BOVIN;tr|A0A3Q1LJ64|A0A3Q1LJ64_BOVIN;tr|A0A3Q1M1M7|A0A3Q1M1M7_BOVIN;sp|Q8SPJ1|PLAK_BOVIN	0	0	0	0	0	0	0	0	0	0	0	160170	0	0	0	0	0	0	0	0
sp|Q0VCY1|VAPA_BOVIN;tr|A0A3Q1LUP8|A0A3Q1LUP8_BOVIN	0	0	0	0	0	0	128740	0	0	0	0	0	0	0	0	0	0	0	0	0
sp|Q0VCY7|SRSF1_BOVIN;tr|A0A3Q1MVT2|A0A3Q1MVT2_BOVIN	0	0	0	0	0	0	60923	0	0	0	0	0	0	0	0	0	0	0	0	0
tr|A0A3Q1MLV3|A0A3Q1MLV3_BOVIN;sp|Q0VD18|LHPP_BOVIN	93456	107830	0	0	0	0	0	0	0	0	0	0	0	0	0	96879	0	0	0	0
sp|Q0VD53|VP26A_BOVIN	38796	0	0	0	0	0	0	0	0	0	0	0	0	0	0	0	0	0	0	0
sp|Q0VFX8|CRIP2_BOVIN	0	0	0	0	0	0	0	0	0	251950	0	0	0	0	0	0	0	0	0	0
sp|Q0Z7W6|TMX1_BOVIN;tr|A0A3Q1M2J9|A0A3Q1M2J9_BOVIN	0	63632	0	0	0	0	0	0	0	0	0	0	0	0	0	0	0	0	0	0
sp|Q148C9|HEBP1_BOVIN;tr|A0A3Q1MAC3|A0A3Q1MAC3_BOVIN;tr|G5E6G2|G5E6G2_BOVIN	2272800	1391700	952170	2503800	2214900	2541600	586470	1514900	2021800	2621700	1612300	2167200	1058400	1976200	2336700	2095400	1176500	1441400	2152700	1914800
sp|Q148J6|ARPC4_BOVIN;tr|A0A452DIB6|A0A452DIB6_BOVIN	217350	0	0	0	0	0	0	0	0	0	0	0	0	0	0	0	0	0	0	0
sp|Q148N0|ODO1_BOVIN;tr|A0A3Q1MVL5|A0A3Q1MVL5_BOVIN;tr|A0A3Q1NKS6|A0A3Q1NKS6_BOVIN;tr|F1MWG1|F1MWG1_BOVIN	0	0	0	0	0	0	0	0	0	0	0	0	0	0	0	215760	0	0	0	0
tr|A0A3Q1MEY4|A0A3Q1MEY4_BOVIN;sp|Q17QB3|ASAH1_BOVIN	0	0	0	0	0	0	0	0	0	0	238130	0	0	0	0	0	0	0	0	0
sp|Q17QC0|PGRC1_BOVIN;tr|A0A3Q1NIK5|A0A3Q1NIK5_BOVIN;tr|G5E5M5|G5E5M5_BOVIN	718560	739400	648120	0	598220	734120	848770	0	754380	380210	405850	734460	992070	727150	0	1077300	528540	0	0	0
tr|F1MLG7|F1MLG7_BOVIN;sp|Q17QF0|AGT2_BOVIN	927770	918160	0	505590	240690	345500	1027100	0	356220	436310	452240	187110	0	0	241790	1417600	305290	0	232150	540280
sp|Q17QK8|SPRE_BOVIN;tr|A0A140T8B1|A0A140T8B1_BOVIN;tr|A0A3Q1N453|A0A3Q1N453_BOVIN	79873	77866	0	0	0	0	94747	0	0	129560	0	0	0	0	0	0	0	0	0	0
sp|Q17QQ2|TPMT_BOVIN	0	111720	0	0	0	0	0	0	0	0	0	185420	0	0	0	0	0	0	0	0
tr|A0A3Q1LN44|A0A3Q1LN44_BOVIN;sp|Q1JPH6|IF4H_BOVIN;tr|G3MXI7|G3MXI7_BOVIN	0	0	0	0	0	0	0	0	0	129640	0	0	0	0	0	0	0	0	0	0
sp|Q1JPJ2|XPP1_BOVIN;tr|A0A3Q1LVC8|A0A3Q1LVC8_BOVIN;tr|A0A452DKI9|A0A452DKI9_BOVIN	0	68526	0	0	0	0	0	0	0	0	0	0	0	0	0	0	0	0	0	0
sp|Q1LZ83|LACB2_BOVIN	0	0	0	0	0	0	0	0	0	0	0	40591	0	0	0	0	0	0	0	0
sp|Q1LZ95|IDI1_BOVIN;tr|A0A140T853|A0A140T853_BOVIN	0	0	0	0	0	0	0	0	0	0	186760	0	0	0	0	0	0	0	0	0
sp|Q1LZH1|MARC2_BOVIN	2061500	2003000	2100400	0	2086400	2066900	1824400	1298200	1065500	1455700	2089400	2035800	1400000	1225000	1744100	1725300	0	0	1193600	1148100
sp|Q1RMU4|ERLN2_BOVIN;tr|F1MU96|F1MU96_BOVIN;tr|A0A3Q1MLM7|A0A3Q1MLM7_BOVIN	0	0	0	0	0	0	0	0	0	311890	225440	0	0	0	0	189720	0	0	0	0
tr|A0A452DJM0|A0A452DJM0_BOVIN;tr|E1B983|E1B983_BOVIN;sp|Q24JY1|RL23A_BOVIN;tr|E1BII3|E1BII3_BOVIN;tr|E1BED6|E1BED6_BOVIN;tr|A0A452DJ23|A0A452DJ23_BOVIN	292060	0	0	0	0	0	0	0	0	0	0	0	0	0	0	0	0	0	0	0
sp|Q24K16|PTGR3_BOVIN;tr|F1N5J9|F1N5J9_BOVIN	650470	811300	604810	674770	691250	590170	527680	0	564900	665230	528020	629660	775020	600750	604860	635180	0	0	699500	818180
tr|A0A3Q1MCV5|A0A3Q1MCV5_BOVIN;tr|A0A140T856|A0A140T856_BOVIN;sp|Q27954|COPA_BOVIN	0	0	0	0	0	0	0	0	0	0	99277	98600	0	0	0	0	0	0	0	0
sp|Q27975|HS71A_BOVIN;sp|Q27965|HS71B_BOVIN	3321400	4248900	2819300	2611400	2431700	2917000	2903400	2289500	2559900	3431000	2978400	3015500	2185900	2496500	2197500	2829500	1026100	1776800	735920	2331100
tr|A0A3Q1M3N4|A0A3Q1M3N4_BOVIN;sp|Q27966|MYO1C_BOVIN;tr|A0A452DJY5|A0A452DJY5_BOVIN;tr|A0A3Q1MHV1|A0A3Q1MHV1_BOVIN	0	0	0	0	0	0	0	0	0	106030	0	0	0	0	0	0	0	0	0	0
sp|Q27971|CAN2_BOVIN;tr|A0A3Q1LRZ7|A0A3Q1LRZ7_BOVIN	0	0	0	0	0	0	0	0	0	0	0	0	0	0	0	107660	0	0	0	0
sp|Q27991|MYH10_BOVIN;tr|A0A452DIZ9|A0A452DIZ9_BOVIN;tr|A0A3Q1LNB7|A0A3Q1LNB7_BOVIN	0	0	0	0	0	0	0	0	0	0	0	0	0	0	0	0	0	0	44229	0
sp|Q28007|DPYD_BOVIN	426310	256570	0	387530	391310	269570	433000	0	356200	335140	401660	289520	362900	314700	279380	329720	0	0	315210	0
tr|A0A3Q1MKJ7|A0A3Q1MKJ7_BOVIN;sp|Q28034|GLU2B_BOVIN;tr|A0A3Q1MTB8|A0A3Q1MTB8_BOVIN	0	309240	439280	0	494610	489360	0	626470	446530	420120	453170	316780	0	516210	350720	380290	445420	576650	0	0
tr|F1MCZ3|F1MCZ3_BOVIN;tr|A2VE17|A2VE17_BOVIN;sp|Q28046|ADSV_BOVIN	0	0	0	0	0	0	0	0	0	99481	0	0	0	0	0	0	0	0	0	0
sp|Q28056|ASPH_BOVIN	96660	148710	0	0	0	0	0	0	0	0	0	0	0	0	0	0	0	0	0	0
tr|G3N1P1|G3N1P1_BOVIN;sp|Q28110|FCGR2_BOVIN;tr|A0A452DJ12|A0A452DJ12_BOVIN;tr|F1MHH9|F1MHH9_BOVIN;tr|E1B9L0|E1B9L0_BOVIN;tr|A0A3Q1M0T8|A0A3Q1M0T8_BOVIN;tr|A0A3Q1MZW0|A0A3Q1MZW0_BOVIN	211720	0	0	0	0	0	0	0	0	0	0	0	0	0	0	205910	0	0	0	0
sp|Q28141|DHX9_BOVIN	0	0	0	0	0	0	57504	0	0	0	0	0	0	0	0	0	0	0	0	0
tr|F1N269|F1N269_BOVIN;sp|Q28824|MYLK_BOVIN	0	0	0	0	0	0	0	0	0	0	60915	0	0	0	0	0	0	0	0	0
sp|Q28851|ATPK_BOVIN;tr|A0A3Q1N4G2|A0A3Q1N4G2_BOVIN;tr|A0A3Q1ML66|A0A3Q1ML66_BOVIN	592130	0	0	0	675060	0	644410	0	581490	552560	0	644560	0	0	596180	604580	0	0	0	0
tr|A0A0N4STN0|A0A0N4STN0_BOVIN;sp|Q28852|ATP5L_BOVIN;tr|E1BCK5|E1BCK5_BOVIN;tr|E1BAB3|E1BAB3_BOVIN	461090	551120	0	0	0	0	455560	0	0	501490	0	603590	0	0	554060	544010	0	0	0	0
sp|Q29423|CD44_BOVIN;tr|Q0VD03|Q0VD03_BOVIN;tr|F1MHC3|F1MHC3_BOVIN;tr|A0A3Q1MHE2|A0A3Q1MHE2_BOVIN;tr|A0A3Q1M161|A0A3Q1M161_BOVIN;tr|A0A3Q1LHV0|A0A3Q1LHV0_BOVIN;tr|A0A3Q1MDJ9|A0A3Q1MDJ9_BOVIN;tr|A0A3Q1M0L0|A0A3Q1M0L0_BOVIN;tr|A0A3Q1LZS6|A0A3Q1LZS6_BOVIN;tr|F1MQT9|F1MQT9_BOVIN	0	0	0	0	0	0	0	0	0	0	0	53275	0	0	0	0	0	0	0	0
tr|E1BJN3|E1BJN3_BOVIN;sp|Q29437|AOCX_BOVIN	135790	132850	0	0	0	0	0	0	0	0	0	0	0	0	0	0	0	0	0	0
sp|Q29448|HMGCL_BOVIN;tr|A0A3Q1MG92|A0A3Q1MG92_BOVIN;tr|A0A3Q1MQ25|A0A3Q1MQ25_BOVIN;tr|E1BK37|E1BK37_BOVIN	476860	452680	492220	0	517850	543590	422780	0	536300	375270	607870	450590	0	0	421150	504640	0	0	0	0
tr|A0A452DI46|A0A452DI46_BOVIN;sp|Q29451|MA2B1_BOVIN	249610	0	0	0	0	0	231600	0	0	0	0	0	0	0	262220	247220	0	0	0	0
sp|Q29RK1|CISY_BOVIN	153050	0	0	0	0	0	0	0	0	0	0	211880	0	0	0	0	0	0	0	0
sp|Q29RK2|PYC_BOVIN;tr|A0A3Q1MIC2|A0A3Q1MIC2_BOVIN;tr|A0A3Q1MIX4|A0A3Q1MIX4_BOVIN	2300600	2532400	1029900	606730	638220	1841200	2067600	1135200	3061300	3321700	2089400	3451100	1015000	1564800	3926200	2150800	759110	609790	1514900	1163100
sp|Q29RK4|RD23B_BOVIN;tr|A0A3Q1LND7|A0A3Q1LND7_BOVIN;tr|A0A3Q1M2P9|A0A3Q1M2P9_BOVIN;sp|A3KMV2|RD23A_BOVIN	274190	246570	0	0	0	0	0	0	0	0	0	0	0	0	0	0	0	0	0	0
sp|Q29RU9|SOX_BOVIN	238540	406990	358920	0	294470	0	188180	0	0	214270	174730	0	241970	0	0	160600	0	0	326030	0
tr|A0A3Q1M3Q7|A0A3Q1M3Q7_BOVIN;tr|F1MEN8|F1MEN8_BOVIN;sp|Q29RV1|PDIA4_BOVIN	5135000	4404700	4071400	3693000	3160900	4466700	4377300	6514600	5329000	5571700	2753400	5113600	4530500	3779700	4201700	4667800	6165400	4788600	4180300	4369600
sp|Q29RZ0|THIL_BOVIN	3877400	4495800	3641900	3609000	4055400	4456800	4847300	1769300	3825000	4714300	3772400	4876400	3128000	2935700	5014100	4476000	2691400	1932100	4125900	2695400
sp|Q2HJ49|MOES_BOVIN	0	0	0	0	0	0	0	0	0	151540	0	174950	0	0	0	0	0	0	0	0
sp|Q2HJ55|SAM50_BOVIN;tr|A0A3Q1MMP2|A0A3Q1MMP2_BOVIN	0	0	0	0	0	0	0	0	0	28421	0	0	0	0	0	0	0	0	0	0
sp|Q2HJ57|COTL1_BOVIN	0	0	0	0	0	0	0	0	0	0	0	0	0	0	0	238340	0	0	0	0
tr|A0A3Q1MDG7|A0A3Q1MDG7_BOVIN;tr|A0A3Q1LRZ2|A0A3Q1LRZ2_BOVIN;tr|F1MPK4|F1MPK4_BOVIN;sp|Q2HJ73|HIBCH_BOVIN;tr|A0A3Q1LUU2|A0A3Q1LUU2_BOVIN;tr|A0A3Q1LT48|A0A3Q1LT48_BOVIN;tr|A0A3Q1MBY6|A0A3Q1MBY6_BOVIN;tr|A0A3Q1NAY9|A0A3Q1NAY9_BOVIN	916200	960900	729090	0	0	722260	735610	0	684310	519630	0	822890	0	0	769330	727040	0	0	582550	0
sp|Q2HJ74|GATM_BOVIN	11739000	16646000	1641100	4110700	4246000	6201000	14400000	1223000	11009000	11412000	7175900	16116000	4527800	1753900	9454700	16112000	2536300	1642100	2102400	1397400
tr|A0A452DJ66|A0A452DJ66_BOVIN;sp|Q2HJ86|TBA1D_BOVIN;tr|F2Z4C1|F2Z4C1_BOVIN;tr|F2Z4K0|F2Z4K0_BOVIN;tr|F6RP72|F6RP72_BOVIN;sp|Q32KN8|TBA3_BOVIN	673160	0	0	0	870710	0	0	0	0	0	907700	0	0	0	0	0	0	0	711550	0
sp|Q2HJ97|PHB2_BOVIN;tr|A0A3Q1LRZ4|A0A3Q1LRZ4_BOVIN;tr|A0A3Q1MKK4|A0A3Q1MKK4_BOVIN	634480	703680	744480	675890	749860	739360	438880	0	695790	527060	739800	773980	586080	820400	669890	658260	0	0	0	0
sp|Q2HJ98|FAHD1_BOVIN	0	89088	0	0	0	0	0	0	0	0	0	0	0	0	0	0	0	0	0	0
sp|Q2HJD1|LMA2L_BOVIN	0	0	0	0	68956	0	0	0	0	0	0	0	0	0	0	0	0	0	0	0
sp|Q2HJD7|3HIDH_BOVIN;tr|A0A3Q1N443|A0A3Q1N443_BOVIN	1008500	916910	958810	770450	825770	889790	1091100	0	1088900	1374800	782090	1207600	1062600	965000	988560	1263900	0	0	794750	850010
sp|Q2HJF4|PBLD_BOVIN	0	221950	0	0	0	0	354220	0	0	302840	0	0	0	0	0	0	0	0	0	0
tr|A0A3Q1MB42|A0A3Q1MB42_BOVIN;tr|A0A3Q1LX06|A0A3Q1LX06_BOVIN;tr|A0A3Q1NKC2|A0A3Q1NKC2_BOVIN;tr|A0A3Q1N1Z3|A0A3Q1N1Z3_BOVIN;tr|A0A3Q1M826|A0A3Q1M826_BOVIN;tr|A0A3Q1M647|A0A3Q1M647_BOVIN;sp|Q3MHJ9|KCC2B_BOVIN;tr|A0A3Q1MFS6|A0A3Q1MFS6_BOVIN;tr|A0A3Q1LT34|A0A3Q1LT34_BOVIN;tr|A0A3Q1MCE4|A0A3Q1MCE4_BOVIN;tr|A0A3Q1M9V1|A0A3Q1M9V1_BOVIN;tr|A0A3Q1M9U4|A0A3Q1M9U4_BOVIN;tr|A0A3Q1N6D2|A0A3Q1N6D2_BOVIN;tr|A0…	0	0	0	0	0	0	0	0	0	0	0	48157	0	0	0	0	0	0	0	0
sp|Q2HJG5|VPS35_BOVIN	0	0	0	0	0	0	0	0	0	136280	0	0	0	0	0	0	0	0	0	0
tr|A0A3Q1M7H7|A0A3Q1M7H7_BOVIN;sp|Q2HJH1|DNPEP_BOVIN	231920	206120	0	0	0	0	200880	0	0	268810	0	0	0	0	0	202080	0	0	0	0
sp|Q2HJH2|RAB1B_BOVIN;tr|A0A3Q1MWA3|A0A3Q1MWA3_BOVIN;tr|G3MYN4|G3MYN4_BOVIN;tr|A0A3Q1N471|A0A3Q1N471_BOVIN;tr|A0A140T898|A0A140T898_BOVIN;sp|Q58DS5|RAB13_BOVIN;tr|F1N2J9|F1N2J9_BOVIN;sp|Q2HJI8|RAB8B_BOVIN;sp|A4FV54|RAB8A_BOVIN;sp|Q1RMR4|RAB15_BOVIN	535660	606400	567570	0	569970	565980	526770	0	476030	0	0	706970	475520	0	566290	602950	0	0	0	443900
sp|Q2HJH3|CK054_BOVIN	563100	584400	0	0	0	0	484340	0	0	577190	0	417380	0	0	0	0	0	0	0	0
sp|Q2KHT7|RS27_BOVIN;sp|Q3T0B7|RS27L_BOVIN;tr|A0A3Q1MP79|A0A3Q1MP79_BOVIN;tr|E1B7A8|E1B7A8_BOVIN;tr|A0A3Q1LX62|A0A3Q1LX62_BOVIN;tr|A0A3Q1LS99|A0A3Q1LS99_BOVIN;tr|A0A3Q1N4Y1|A0A3Q1N4Y1_BOVIN;tr|A0A452DJI3|A0A452DJI3_BOVIN	0	0	0	0	0	0	0	0	0	0	0	136240	0	0	0	0	0	0	0	0
sp|Q2KHU5|MACD1_BOVIN;tr|A0A3Q1M2P0|A0A3Q1M2P0_BOVIN	0	0	0	0	0	0	0	0	0	0	0	0	0	0	90881	128070	0	0	0	0
sp|Q2KHU8|IF2G_BOVIN;tr|G3MWU5|G3MWU5_BOVIN	0	76451	0	0	0	0	0	0	0	0	0	0	0	0	0	0	0	0	0	0
sp|Q2KHX6|CRYM_BOVIN	0	0	0	0	0	0	0	0	0	84975	0	0	0	0	0	0	0	0	0	0
tr|F1N1D5|F1N1D5_BOVIN;sp|Q2KHZ8|GLCM_BOVIN	413090	302560	0	0	0	0	285970	0	0	277910	0	314520	0	0	289580	339690	0	0	0	0
sp|Q2KHZ9|GCDH_BOVIN;tr|A0A3Q1LJK2|A0A3Q1LJK2_BOVIN	710710	554190	586160	0	0	602620	674310	0	624000	520920	533220	645480	0	0	565640	659870	0	0	0	0
tr|A0A3Q1MDI3|A0A3Q1MDI3_BOVIN;sp|Q2KI42|PSD11_BOVIN	0	108750	0	0	0	0	0	0	0	0	0	0	0	0	0	0	0	0	0	0
tr|A0A452DJZ7|A0A452DJZ7_BOVIN;sp|Q2KIA9|ENOF1_BOVIN	366200	353520	0	0	0	0	367410	0	0	0	0	357640	0	0	0	414880	0	0	0	0
sp|Q2KIE6|HMCS2_BOVIN	11665000	15542000	13055000	14150000	14594000	13078000	15386000	24436000	8957700	13147000	12542000	9166000	13296000	9562500	17163000	11082000	12702000	22277000	10530000	10157000
tr|A0A3Q1MBY0|A0A3Q1MBY0_BOVIN;sp|Q2KIG0|ETFD_BOVIN;tr|A0A452DIQ6|A0A452DIQ6_BOVIN;tr|A0A3Q1LGN5|A0A3Q1LGN5_BOVIN;tr|A0A3Q1LSV7|A0A3Q1LSV7_BOVIN	510980	883520	553180	443250	621530	493490	577940	392090	464220	699960	440370	444680	0	559760	417160	742390	0	0	536060	406080
sp|Q2KIH7|PH4H_BOVIN;tr|A0A452DIK4|A0A452DIK4_BOVIN;tr|A0A3Q1MR89|A0A3Q1MR89_BOVIN;tr|A0A3Q1M4Y8|A0A3Q1M4Y8_BOVIN;tr|F1N5Q8|F1N5Q8_BOVIN	1780200	1938600	1797900	1566800	1497000	1465200	1640900	1625400	1411400	1624400	1792800	1658600	1474300	1124500	1378300	1445200	0	1191100	1316500	1604200
sp|Q2KII4|ELOC_BOVIN	0	0	0	0	0	0	0	0	0	0	0	36451	0	0	0	0	0	0	0	0
sp|Q2KIL5|PDIA5_BOVIN	168960	195840	0	222570	0	214370	0	0	0	0	239420	235520	206770	258420	256110	217390	0	0	217880	0
tr|F1MTZ7|F1MTZ7_BOVIN;sp|Q2KIR7|GLYAT_BOVIN;tr|A0A3Q1MPE2|A0A3Q1MPE2_BOVIN;tr|A0A3Q1MBJ0|A0A3Q1MBJ0_BOVIN	8978700	9994300	9645100	9256500	8912100	8984700	11070000	11447000	11306000	9897200	9737900	8613000	8373800	7260900	9419900	10378000	8737300	9253400	9200200	8525200
tr|A0A3Q1MR93|A0A3Q1MR93_BOVIN;sp|Q2KIR8|TDH_BOVIN	0	0	0	0	0	0	0	0	0	0	0	0	0	0	0	0	0	0	148670	0
tr|F1MY26|F1MY26_BOVIN;sp|Q2KIU2|PMVK_BOVIN	0	0	0	0	0	0	0	0	0	0	0	0	0	0	0	17354	0	0	0	0
sp|Q2KIV1|S22A9_BOVIN;tr|F1MGV4|F1MGV4_BOVIN	381820	0	0	0	0	0	484310	0	0	0	0	0	0	0	0	412350	0	0	0	0
tr|F1MLV1|F1MLV1_BOVIN;sp|Q2KIW6|PRS10_BOVIN;tr|A0A3Q1M8B0|A0A3Q1M8B0_BOVIN;tr|A0A3Q1LQF0|A0A3Q1LQF0_BOVIN	0	167410	0	0	0	0	0	0	0	0	0	0	0	0	0	0	0	0	0	0
sp|Q2KIW9|KCY_BOVIN;tr|A0A452DIX8|A0A452DIX8_BOVIN	224240	239460	251380	0	0	297780	247540	0	0	199800	261050	248300	0	0	0	234680	0	0	0	0
sp|Q2KIZ3|MCEE_BOVIN;tr|A0A452DJE5|A0A452DJE5_BOVIN	0	0	0	0	0	62093	0	0	0	0	0	0	0	0	0	0	0	0	0	0
tr|A0A3Q1N308|A0A3Q1N308_BOVIN;sp|Q2KJ32|SBP1_BOVIN;tr|A0A3Q1MFJ3|A0A3Q1MFJ3_BOVIN	408660	3058300	0	3579300	0	0	9717000	722940	265340	634840	397740	205170	282920	0	242620	483280	0	0	456780	105410
tr|A0A3Q1LL25|A0A3Q1LL25_BOVIN;sp|Q2KJ44|PTPA_BOVIN	96633	0	0	0	0	0	0	0	0	0	0	0	0	0	0	0	0	0	0	0
sp|Q2KJ46|PSMD3_BOVIN	0	24233	0	0	0	0	0	0	0	0	0	0	0	0	0	0	0	0	0	0
sp|Q2KJ64|ARGI1_BOVIN	3836600	4623700	3268500	2924600	2731700	2406000	3862400	2185900	3741500	3199300	2451300	5222900	3872500	3612100	3069900	4361300	2350100	1858700	3131000	1869300
sp|Q2KJ93|CDC42_BOVIN;tr|F1MND1|F1MND1_BOVIN	0	0	0	0	0	0	0	0	0	0	165870	0	0	0	0	0	0	0	0	0
tr|F1N1M7|F1N1M7_BOVIN;sp|Q2KJB7|CPT2_BOVIN	931650	895300	835750	0	630210	1525400	1003200	908530	843720	1654100	428450	1136900	0	505810	1001700	912850	497210	0	396830	0
sp|Q2KJD0|TBB5_BOVIN;tr|A0A3Q1LNI7|A0A3Q1LNI7_BOVIN	788120	681700	0	0	0	782890	616350	0	739020	770580	722220	999420	0	794280	677490	907380	0	0	0	657470
sp|Q2KJF7|GLCTK_BOVIN	228540	286650	375170	0	0	320370	199770	0	0	232390	308130	226840	264380	0	269240	285670	0	0	0	0
tr|A0A3Q1M1K1|A0A3Q1M1K1_BOVIN;tr|F1MKH6|F1MKH6_BOVIN;sp|Q2KJG3|SYNC_BOVIN	120950	127620	143070	0	0	0	129310	0	0	107290	0	0	0	0	0	138690	0	0	0	0
sp|Q2KJH4|WDR1_BOVIN;tr|F1MTP5|F1MTP5_BOVIN	0	0	0	0	0	0	0	0	0	0	0	0	0	0	0	263500	0	0	0	0
sp|Q2KJH6|SERPH_BOVIN	55727	0	0	0	0	0	0	0	0	0	0	0	0	0	0	0	0	0	0	0
sp|Q2KJH9|AL9A1_BOVIN	4459500	5750800	5398200	5931400	4774000	5867200	6179000	9150600	4817300	8349500	5435000	5796200	6569300	5331400	5407400	5461500	6886300	9552600	4762300	5921700
sp|Q2KJI2|STT3A_BOVIN	0	0	0	0	0	0	0	0	0	109690	0	0	0	0	0	0	0	0	0	0
sp|Q2NKY7|SEPT2_BOVIN	0	108160	0	0	0	0	0	0	0	0	0	0	0	0	0	0	0	0	0	0
tr|A0A3Q1MUU9|A0A3Q1MUU9_BOVIN;sp|Q2NKZ1|TCPH_BOVIN	227550	202900	0	0	0	0	186680	0	0	200190	0	176080	0	0	0	194160	0	0	0	0
sp|Q2NL00|GSTT1_BOVIN	444890	644700	0	0	0	597530	661700	0	0	541010	466890	502830	637340	0	630770	744140	0	0	0	0
sp|Q2NL34|COQ9_BOVIN	0	23083	0	0	0	0	0	0	0	0	0	0	0	0	0	0	0	0	0	0
tr|E1BJX8|E1BJX8_BOVIN;sp|Q2T9M7|P20D1_BOVIN	161230	0	0	0	0	0	0	0	184880	0	0	0	0	0	0	138260	0	0	0	0
sp|Q2T9S4|PGP_BOVIN	0	0	0	0	0	0	0	0	0	0	0	83024	0	0	0	0	0	0	0	0
sp|Q2T9Y6|GSH0_BOVIN	0	0	43731	0	0	0	0	0	0	0	0	0	0	0	0	0	0	0	0	0
sp|Q2TA49|VASP_BOVIN;tr|A0A3Q1LSS3|A0A3Q1LSS3_BOVIN;tr|A0A3Q1MKR0|A0A3Q1MKR0_BOVIN	0	0	0	0	0	0	0	0	0	0	0	0	0	0	0	120890	0	0	0	0
sp|Q2TBG8|UCHL3_BOVIN;tr|A0A3Q1N522|A0A3Q1N522_BOVIN;tr|A0A452DK30|A0A452DK30_BOVIN	0	0	0	0	0	0	0	0	100430	136330	0	0	0	0	0	0	0	0	0	0
sp|Q2TBI4|TRAP1_BOVIN;tr|A0A3Q1MT00|A0A3Q1MT00_BOVIN	0	152650	0	0	0	0	0	0	0	183110	0	0	185420	0	0	0	0	0	0	0
sp|Q2TBQ3|GAMT_BOVIN	3650300	3024900	1489200	2091800	1799400	1252500	3084000	973910	3784300	3766000	3187500	3278200	1456700	1195200	2320200	4827800	1418200	0	1926100	0
sp|Q2TBQ5|RL7A_BOVIN	218110	249930	0	0	0	0	0	0	0	0	0	0	0	0	0	206250	0	0	0	0
tr|F1MM83|F1MM83_BOVIN;sp|Q2TBQ8|6PGL_BOVIN	94488	0	0	0	0	0	0	0	0	0	0	0	0	0	0	0	0	0	0	0
tr|A0A3Q1LPE3|A0A3Q1LPE3_BOVIN;sp|Q2TBR0|PCCB_BOVIN;tr|A0A452DIR0|A0A452DIR0_BOVIN;tr|A0A3Q1MAQ6|A0A3Q1MAQ6_BOVIN;tr|A0A3Q1MEF0|A0A3Q1MEF0_BOVIN	2155500	955960	1299700	1383100	1205400	1490600	2041100	1206200	1784500	1722700	1435300	1026100	1263200	1297000	2074400	1285800	848150	593220	1017800	1906000
sp|Q2TBT3|ECHD2_BOVIN;tr|A0A452DIJ4|A0A452DIJ4_BOVIN;tr|G3N0L3|G3N0L3_BOVIN;tr|A0A3Q1NMV9|A0A3Q1NMV9_BOVIN;tr|A0A3Q1MWH0|A0A3Q1MWH0_BOVIN	475300	471600	0	0	0	0	349720	0	0	423060	0	462550	0	0	0	458150	0	0	0	0
sp|Q2TBU0|HPT_BOVIN;tr|A0A3Q1MB98|A0A3Q1MB98_BOVIN;tr|G3X6K8|G3X6K8_BOVIN	71611	0	0	0	0	0	55678	0	2147200	0	0	0	0	0	4187000	53501	0	0	0	0
sp|Q2TBV3|ETFB_BOVIN;tr|A0A3Q1LKJ8|A0A3Q1LKJ8_BOVIN;tr|A0A452DIY9|A0A452DIY9_BOVIN	1283700	1477300	1337400	719440	1365700	1191800	1255500	1690400	1582400	1503500	1602000	1307300	1455700	1070200	1760200	1551100	1574800	1600700	1175300	1649600
tr|F1MZN7|F1MZN7_BOVIN;sp|Q2TBW7|SNX2_BOVIN;tr|A0A3Q1N1C2|A0A3Q1N1C2_BOVIN;tr|F1MYH6|F1MYH6_BOVIN;tr|A0A3Q1N2L3|A0A3Q1N2L3_BOVIN;tr|F1N399|F1N399_BOVIN;sp|Q05B62|SNX1_BOVIN	173920	188220	0	0	0	0	175120	0	0	241580	0	221520	0	0	0	163790	0	0	0	0
sp|Q2TBX5|SSRD_BOVIN;tr|A0A3Q1LSB2|A0A3Q1LSB2_BOVIN	0	0	0	0	0	0	204870	0	0	0	0	0	0	0	0	0	0	0	0	0
tr|G5E589|G5E589_BOVIN;sp|Q2TBX6|PSB1_BOVIN	224710	168150	0	0	0	0	158290	0	0	258830	0	182790	0	0	0	0	0	0	0	0
sp|Q2YDE4|PSA6_BOVIN	325490	310790	373720	348050	0	341860	292800	0	0	407690	284780	0	321880	0	315440	340570	0	0	0	0
tr|F1MT51|F1MT51_BOVIN;tr|A0A3Q1LI03|A0A3Q1LI03_BOVIN;sp|Q2YDL5|FKB11_BOVIN	0	0	0	0	0	0	0	0	0	0	0	78239	0	0	0	0	0	0	0	0
sp|Q32KL2|PSB5_BOVIN	245420	266750	0	0	0	0	0	0	0	266450	0	0	0	0	0	220000	0	0	0	0
sp|Q32KX0|ISOC2_BOVIN	498060	584790	621610	0	595000	564120	630730	0	695060	373910	713720	548420	492370	0	403110	579060	0	0	0	504180
sp|Q32KX8|MTL26_BOVIN	0	0	0	0	0	0	0	0	0	0	0	0	0	0	0	108270	0	0	0	0
sp|Q32L10|TM205_BOVIN	0	0	0	0	0	0	0	0	0	0	0	247450	0	0	0	0	0	0	0	0
sp|Q32L41|GFRP_BOVIN	333190	264970	0	0	0	0	278730	0	399310	0	0	312500	0	0	262640	374100	0	0	0	0
tr|A0A3Q1LMK8|A0A3Q1LMK8_BOVIN;sp|Q32L99|PTGR2_BOVIN	757310	847500	992300	671910	0	0	906940	0	772490	1131200	889380	946020	824070	0	761130	814420	0	0	0	0
sp|Q32LE5|ASGL1_BOVIN	0	0	0	0	0	0	0	0	0	0	0	44325	0	0	0	0	0	0	0	0
sp|Q32LG3|MDHM_BOVIN;tr|A0A3Q1LTB0|A0A3Q1LTB0_BOVIN	4859500	5768100	5470400	6050500	5335500	6165100	6153300	6053800	7364400	5650200	6962400	5825500	5163000	4128200	8443200	5732200	4747600	5404200	5147500	5301100
tr|F1N1W5|F1N1W5_BOVIN;sp|Q32LH4|NIT1_BOVIN;tr|A0A3Q1NJ32|A0A3Q1NJ32_BOVIN	0	0	0	0	0	0	0	0	0	0	0	58909	0	0	0	0	0	0	0	0
tr|A5PJA6|A5PJA6_BOVIN;sp|Q32LL2|STML2_BOVIN	109910	0	0	0	0	0	0	0	0	120170	107360	0	0	0	0	0	0	0	0	0
tr|F1MMJ5|F1MMJ5_BOVIN;sp|Q32LP0|URP2_BOVIN	0	0	0	0	0	0	0	0	0	0	0	0	0	0	0	34759	0	0	0	0
sp|Q32LP2|RADI_BOVIN;tr|A0A3Q1MS33|A0A3Q1MS33_BOVIN	697640	566370	696320	548900	566620	646490	415840	0	519750	441810	555400	555270	689380	0	605670	499310	0	0	441100	0
sp|Q32PA4|PHP14_BOVIN	192650	192920	218880	0	0	0	152310	0	171240	0	0	0	0	0	0	0	0	0	0	0
sp|Q32PA8|AAMDC_BOVIN	0	0	0	0	0	0	0	125550	0	0	0	0	0	0	0	0	0	0	0	0
sp|Q32PA9|FKBP2_BOVIN;tr|G1K1P8|G1K1P8_BOVIN;tr|A0A3Q1M300|A0A3Q1M300_BOVIN	0	0	0	0	0	0	284520	0	0	0	0	0	0	0	0	0	0	0	0	0
sp|Q32PB8|RS21_BOVIN;tr|F1MUM6|F1MUM6_BOVIN	0	0	0	0	0	0	264800	0	0	0	0	0	0	0	275130	0	0	0	0	0
sp|Q32PB9|RL38_BOVIN	245400	210840	0	0	0	0	0	0	0	0	0	0	0	0	0	0	0	0	0	0
sp|Q32PD5|RS19_BOVIN;tr|A0A3Q1M6V0|A0A3Q1M6V0_BOVIN;tr|E1BHA5|E1BHA5_BOVIN;tr|A0A3Q1MEE4|A0A3Q1MEE4_BOVIN	281780	0	0	0	0	0	0	0	299930	0	0	0	0	0	0	229930	0	0	0	0
tr|A0A3Q1M1U2|A0A3Q1M1U2_BOVIN;tr|A0A3Q1LW84|A0A3Q1LW84_BOVIN;tr|A5D973|A5D973_BOVIN;sp|Q32PI5|2AAA_BOVIN;tr|A0A3Q1LT87|A0A3Q1LT87_BOVIN;tr|A0A3Q1LUG0|A0A3Q1LUG0_BOVIN;tr|F1MQN0|F1MQN0_BOVIN	267980	224590	0	278490	0	261890	298710	0	298600	326270	0	312670	0	0	0	342260	0	0	0	0
sp|Q3B7M2|GLO2_BOVIN;tr|A0A3Q1ND53|A0A3Q1ND53_BOVIN	1467600	2026800	640810	1320100	1033200	1442600	1310700	1511500	1758900	1764800	1198800	1222900	1180200	0	1488300	1423100	1400800	1053800	1095000	956240
sp|Q3B7M5|LASP1_BOVIN	270330	278700	0	0	0	0	299070	0	0	280980	0	0	0	0	0	0	0	0	0	0
tr|A0A3Q1LUB3|A0A3Q1LUB3_BOVIN;sp|Q3MHF7|MTAP_BOVIN	322670	511830	0	376950	0	0	363500	0	416040	346610	0	0	0	382960	362830	450050	0	0	0	0
sp|Q3MHH4|SYQ_BOVIN	0	0	0	0	0	0	0	0	0	0	128240	0	0	0	0	93746	0	0	0	0
tr|A0A3Q1LQS4|A0A3Q1LQS4_BOVIN;tr|F1MN72|F1MN72_BOVIN;sp|Q3MHH6|PYRD2_BOVIN	0	0	0	0	0	0	0	0	0	114440	0	0	0	0	0	0	0	0	0	0
sp|Q3MHL3|RBBP4_BOVIN;sp|Q3SWX8|RBBP7_BOVIN;tr|A0A3Q1LUZ1|A0A3Q1LUZ1_BOVIN	0	0	0	0	0	0	0	0	0	67341	0	0	0	93720	0	0	0	0	0	0
sp|Q3MHL4|SAHH_BOVIN;tr|A0A3Q1LW27|A0A3Q1LW27_BOVIN;tr|A0A3Q1M2N8|A0A3Q1M2N8_BOVIN;tr|A0A3Q1MBY7|A0A3Q1MBY7_BOVIN;tr|A0A3Q1LYW5|A0A3Q1LYW5_BOVIN;tr|A0A3Q1N3M8|A0A3Q1N3M8_BOVIN;sp|A6QLP2|SAHH3_BOVIN	22179000	20859000	18587000	18778000	12984000	18908000	21947000	21998000	17039000	25733000	19752000	20247000	22550000	16431000	23076000	21249000	20185000	18542000	17468000	19914000
sp|Q3MHL7|TCPZ_BOVIN;tr|F1MGX0|F1MGX0_BOVIN;tr|F1MP48|F1MP48_BOVIN;sp|Q3T084|TCPW_BOVIN;tr|F1MQ35|F1MQ35_BOVIN	228100	0	0	0	0	0	174530	0	197890	213310	0	0	0	0	0	0	0	0	0	0
sp|Q3MHM5|TBB4B_BOVIN	6073900	6541600	1967000	2358700	1090900	3070200	5898000	717110	5771000	5566400	3076300	6200500	1245600	2209600	5463700	6086700	1457900	568220	2459300	2294400
tr|A0A3Q1M0V1|A0A3Q1M0V1_BOVIN;tr|F1MM34|F1MM34_BOVIN;sp|Q3MHM6|CTNA1_BOVIN;tr|A0A3Q1MLR1|A0A3Q1MLR1_BOVIN;tr|A0A3Q1M9M0|A0A3Q1M9M0_BOVIN;tr|G3N2U8|G3N2U8_BOVIN	94304	0	0	0	0	0	0	0	0	0	0	0	0	0	0	0	0	0	0	0
sp|Q3MHN0|PSB6_BOVIN	177450	188730	0	186400	0	0	190540	0	0	203870	142830	0	224050	0	154820	178450	0	371580	197950	0
sp|Q3MHP2|RB11B_BOVIN;tr|F2Z4D5|F2Z4D5_BOVIN;sp|Q2TA29|RB11A_BOVIN;tr|A0A452DHW3|A0A452DHW3_BOVIN;tr|A0A3Q1LV61|A0A3Q1LV61_BOVIN;tr|A0A3Q1M2F8|A0A3Q1M2F8_BOVIN;sp|Q58DW6|RAB25_BOVIN;tr|A0A3Q1M374|A0A3Q1M374_BOVIN;tr|A0A3Q1M6P5|A0A3Q1M6P5_BOVIN	314680	257280	0	0	229900	269670	0	0	0	213790	0	259640	0	0	249320	238340	0	0	0	0
tr|A0A452DI02|A0A452DI02_BOVIN;sp|Q3MHR0|LYPA1_BOVIN;tr|A0A3Q1M5Z8|A0A3Q1M5Z8_BOVIN;tr|G3MWX2|G3MWX2_BOVIN	0	0	0	0	0	0	330570	0	0	0	497510	0	0	0	358820	427340	0	0	0	0
sp|Q3MHR3|DYL2_BOVIN;tr|E1B7A3|E1B7A3_BOVIN;tr|G3MX54|G3MX54_BOVIN;sp|P61285|DYL1_BOVIN	0	0	0	0	0	0	0	0	131590	0	0	0	0	0	0	0	0	0	0	0
sp|Q3MHR5|SRSF2_BOVIN	0	0	0	0	0	0	0	0	55524	0	0	0	0	0	0	0	0	0	0	0
sp|Q3MHR7|ARPC2_BOVIN;tr|F1MEL0|F1MEL0_BOVIN	250650	198820	0	0	0	0	249120	0	0	210710	222740	0	0	0	0	0	0	0	0	0
sp|Q3MHX5|SUCB2_BOVIN	2002000	1881700	1777200	1351100	1911500	1061900	2059000	336640	2378400	1729500	1606300	2025700	1235500	869010	1871700	1981600	0	0	1230400	1206300
sp|Q3MHY1|CSRP1_BOVIN	0	0	0	0	0	0	0	0	0	0	0	0	0	0	0	272130	0	0	0	0
sp|Q3MIC0|RL37A_BOVIN	0	0	0	0	0	0	36809	0	0	0	0	0	0	0	0	0	0	0	0	0
tr|A0A3Q1MJE6|A0A3Q1MJE6_BOVIN;tr|A0A3Q1NGM8|A0A3Q1NGM8_BOVIN;sp|Q3SWW9|PP1B_BOVIN;tr|A0A3Q1N170|A0A3Q1N170_BOVIN;sp|P61287|PP1G_BOVIN;sp|Q3T0E7|PP1A_BOVIN;tr|A0A3Q1MLW0|A0A3Q1MLW0_BOVIN	0	0	0	0	0	0	0	0	0	84620	0	0	0	0	0	0	0	0	0	0
tr|A0A3Q1LT59|A0A3Q1LT59_BOVIN;tr|F1MWQ2|F1MWQ2_BOVIN;sp|Q3SWX7|ANXA3_BOVIN;tr|A0A3Q1MJD9|A0A3Q1MJD9_BOVIN	0	310940	0	0	0	379470	266320	0	0	344030	294940	0	421890	0	0	346730	0	0	0	0
sp|Q3SWY2|ILK_BOVIN	120210	120990	0	0	0	0	0	0	0	0	0	0	0	0	0	0	0	0	0	0
sp|Q3SX44|DDAH2_BOVIN	0	25787	0	0	0	0	0	0	0	0	0	0	0	0	0	0	0	0	0	0
tr|G3N2H8|G3N2H8_BOVIN;tr|G3MYL1|G3MYL1_BOVIN;tr|A0A3Q1ME53|A0A3Q1ME53_BOVIN;sp|Q3SYR7|RL9_BOVIN;tr|G3N0T8|G3N0T8_BOVIN;tr|G3MXR3|G3MXR3_BOVIN;tr|F6PWD5|F6PWD5_BOVIN	0	268930	287110	0	0	0	293340	0	0	0	0	300750	0	0	0	275450	0	0	0	0
tr|A0A3Q1MQF2|A0A3Q1MQF2_BOVIN;tr|A0A3Q1MEI8|A0A3Q1MEI8_BOVIN;sp|Q3SYT8|NCPR_BOVIN;tr|A0A3S5ZP34|A0A3S5ZP34_BOVIN;tr|A0A3Q1M7U0|A0A3Q1M7U0_BOVIN	2179600	1884000	1341000	1294500	1028700	1647100	1667600	602170	1963500	1857000	1728200	1582000	1526100	1491400	1449200	1669600	1119500	0	438280	1696700
sp|Q3SYU2|EF2_BOVIN;tr|A0A3Q1MM86|A0A3Q1MM86_BOVIN;tr|F1N6D5|F1N6D5_BOVIN;sp|A4FUD3|U5S1_BOVIN;tr|A0A3Q1MII4|A0A3Q1MII4_BOVIN	1584200	1604400	1468200	1494900	1307000	1724500	1596400	1099100	1452600	1774800	1602500	1800000	1178400	1552000	1518900	1995700	1302500	1339000	1293000	1306500
tr|A0A3Q1MFD0|A0A3Q1MFD0_BOVIN;tr|F1MNN6|F1MNN6_BOVIN;sp|Q3SYU9|MVP_BOVIN	0	0	0	0	0	0	0	0	0	0	0	0	0	0	0	80320	0	0	0	0
sp|Q3SYV4|CAP1_BOVIN;tr|A6QLB7|A6QLB7_BOVIN;tr|A0A3Q1LJQ7|A0A3Q1LJQ7_BOVIN	535700	421510	539830	506430	0	0	479000	0	635620	647990	564400	533230	0	460330	451660	608460	0	0	0	0
tr|A0A3Q1MA60|A0A3Q1MA60_BOVIN;sp|Q3SYW6|EIF3C_BOVIN	31271	0	0	0	0	0	0	0	0	0	0	0	0	0	0	0	0	0	0	0
sp|Q3SYY7|OCAD2_BOVIN	0	0	0	0	0	0	0	0	0	166090	0	0	0	0	0	0	0	0	0	0
tr|F1MTX7|F1MTX7_BOVIN;sp|Q3SYZ4|SYDC_BOVIN;tr|A0A3Q1LXT8|A0A3Q1LXT8_BOVIN	66163	0	0	0	0	0	0	0	0	0	0	0	0	0	0	0	0	0	0	0
sp|Q3SZ16|IAH1_BOVIN	0	0	0	0	0	0	0	0	0	0	152880	0	0	0	0	0	0	0	0	0
sp|Q3SZ18|HPRT_BOVIN;tr|A0A3Q1MDR4|A0A3Q1MDR4_BOVIN;tr|G3N0T0|G3N0T0_BOVIN	208790	0	327090	301610	310190	255620	334310	0	288550	0	235280	349650	314720	251720	325050	222930	0	0	0	0
sp|Q3SZ20|GLYM_BOVIN	238790	240430	0	0	0	254630	217020	0	0	184430	276750	299780	0	0	0	265850	0	0	0	301070
sp|Q3SZ43|UB2V2_BOVIN;tr|A0A3Q1ND89|A0A3Q1ND89_BOVIN;tr|A0A3Q1LWR9|A0A3Q1LWR9_BOVIN;tr|A0A452DJ32|A0A452DJ32_BOVIN;tr|A0A3Q1MNS5|A0A3Q1MNS5_BOVIN;sp|Q3SZ52|UB2V1_BOVIN;tr|A0A3Q1NL19|A0A3Q1NL19_BOVIN;tr|A0A452DJ78|A0A452DJ78_BOVIN	0	0	0	0	0	0	0	0	0	0	0	67307	0	0	0	0	0	0	0	0
sp|Q3SZ54|IF4A1_BOVIN;tr|A0A3Q1M8I1|A0A3Q1M8I1_BOVIN	0	0	0	0	0	0	0	0	0	80752	0	0	0	0	0	0	0	0	0	0
sp|Q3SZ62|PGAM1_BOVIN;tr|F1N2F2|F1N2F2_BOVIN;sp|Q32KV0|PGAM2_BOVIN;tr|A0A3Q1MLW8|A0A3Q1MLW8_BOVIN	2059700	1772600	1686700	1547200	1471500	1569400	1573700	0	1863800	1922200	1727800	1834400	1601000	1396700	1580400	2309300	0	0	1279800	1324600
tr|A0A3Q1M0L3|A0A3Q1M0L3_BOVIN;sp|Q3SZ65|IF4A2_BOVIN	672300	447530	342950	0	0	428680	452930	0	434160	616670	423770	508200	0	0	355890	518800	0	0	0	0
tr|E1B941|E1B941_BOVIN;sp|Q3SZ71|MPPB_BOVIN	0	0	0	0	0	0	0	0	0	265120	0	0	0	0	0	0	0	0	0	0
tr|A0A3Q1MLJ9|A0A3Q1MLJ9_BOVIN;sp|Q3SZ90|RL13A_BOVIN	0	0	0	0	0	0	0	0	0	0	0	84897	0	0	0	0	0	0	0	0
sp|Q3SZA0|CSN4_BOVIN	0	0	0	0	0	0	0	0	0	0	0	0	0	0	0	22460	0	0	0	0
tr|F1ME02|F1ME02_BOVIN;sp|Q3SZA5|SPSY_BOVIN	0	140350	0	0	0	0	0	0	0	0	0	0	0	0	0	0	0	0	0	0
sp|Q3SZB4|ACADM_BOVIN;tr|A0A3Q1MKZ2|A0A3Q1MKZ2_BOVIN	4677000	4787100	4318000	4240300	3778500	5154500	4811200	2134800	3376500	4648500	3888100	4984700	4078500	4619100	3794000	3900300	1866200	1013600	4565600	6766600
sp|Q3SZB7|F16P1_BOVIN;tr|A0A3Q1MK34|A0A3Q1MK34_BOVIN;sp|Q2KJJ9|F16P2_BOVIN	10964000	5539200	10330000	6459500	8209200	10078000	10472000	4937600	8059600	8449000	11499000	8941400	9567300	7733700	10347000	10768000	6390500	2667700	8156500	8308000
tr|A0A3Q1M4Z0|A0A3Q1M4Z0_BOVIN;tr|A0A3Q1MJM9|A0A3Q1MJM9_BOVIN;sp|Q3SZC0|ERH_BOVIN	0	0	0	0	0	0	109640	0	0	0	0	0	0	0	0	0	0	0	0	0
sp|Q3SZC4|NSF1C_BOVIN	0	0	0	0	0	0	0	0	0	147670	0	0	0	0	0	0	0	0	0	0
sp|Q3SZD7|CBR1_BOVIN;tr|A0A3Q1ML32|A0A3Q1ML32_BOVIN	3774800	4584600	4097300	5600600	3367200	4973600	4539600	1965100	4908900	3767200	4821400	5629800	4451800	5278900	3844700	4469800	2037600	3125200	5119700	4579900
sp|Q3SZF2|ARF4_BOVIN;tr|A0A3Q1MQE0|A0A3Q1MQE0_BOVIN;tr|A0A3Q1LV05|A0A3Q1LV05_BOVIN	164430	140020	160780	0	169270	0	0	0	0	0	158180	191130	0	0	0	102250	0	0	0	0
sp|Q3SZF3|HNRH2_BOVIN;tr|A5D9B4|A5D9B4_BOVIN;tr|E1BMP6|E1BMP6_BOVIN	0	28858	0	0	0	0	0	0	0	0	0	0	0	0	0	0	0	0	0	0
tr|A0A3Q1M6N7|A0A3Q1M6N7_BOVIN;sp|Q3SZH7|LKHA4_BOVIN	0	119960	0	0	0	0	0	0	0	119790	0	0	0	0	0	105750	0	0	0	0
tr|A0A3Q1MQS3|A0A3Q1MQS3_BOVIN;sp|Q3SZI4|1433T_BOVIN;tr|A0A3Q1M2Q2|A0A3Q1M2Q2_BOVIN	178570	162550	0	0	0	0	0	0	183150	0	207930	0	0	0	0	0	0	0	0	0
tr|A0A452DJG7|A0A452DJG7_BOVIN;sp|Q3SZI6|RPN2_BOVIN;tr|A0A3Q1MS82|A0A3Q1MS82_BOVIN	460510	454970	634510	496300	644360	539460	463690	0	440180	826410	540910	522700	609800	598670	489040	460930	495310	0	492770	559200
sp|Q3SZI8|IVD_BOVIN;tr|A0A452DI40|A0A452DI40_BOVIN	869100	767910	914690	789960	932770	683120	880960	1170400	864850	1011200	819560	991690	697420	0	719780	949360	814540	1016700	611940	855180
sp|Q3SZJ0|ARLY_BOVIN;tr|A0A3Q1MI98|A0A3Q1MI98_BOVIN	4910000	4320300	3962100	3887300	2355800	4313900	4707700	4048700	3312200	5384900	4641600	4380700	2655200	3862700	3485500	4883800	3836400	2130000	3741000	3922900
sp|Q3SZK8|NHRF1_BOVIN	430810	459960	449850	417090	481840	508890	444530	1238000	387610	519940	389340	345440	486060	481200	352730	406880	727610	867940	480460	412840
tr|G8JL05|G8JL05_BOVIN;sp|Q3SZL3|MBOA5_BOVIN	0	0	0	0	0	0	179320	0	0	154140	0	0	0	0	0	0	0	0	0	0
sp|Q3SZP5|ACOX1_BOVIN;tr|A0A3Q1MI26|A0A3Q1MI26_BOVIN	1752700	1891100	1799200	1282000	923920	1381300	1285800	1209700	1206100	1330100	1881700	1240600	1643300	1369600	1135000	1514200	0	0	983650	732350
sp|Q3SZQ6|RL32_BOVIN	0	0	0	0	0	0	0	0	224310	0	0	0	0	0	0	0	0	0	0	0
sp|Q3SZR8|SRSF3_BOVIN	0	309130	0	0	0	0	0	0	0	0	0	0	0	0	0	0	0	0	0	0
sp|Q3SZV0|TTC36_BOVIN	347830	299600	338870	225110	0	0	329560	0	337030	329200	366990	282500	0	0	0	326110	0	0	0	0
tr|F1MG05|F1MG05_BOVIN;sp|Q3SZV3|EF1G_BOVIN	726890	702690	585900	727410	710650	0	641630	739320	782070	576070	822880	799980	695970	0	704280	798180	0	525620	0	709250
sp|Q3SZV7|HEMO_BOVIN;tr|A0A452DI25|A0A452DI25_BOVIN;CON__Q3SZV7;tr|A0A3Q1N2E0|A0A3Q1N2E0_BOVIN	764850	473370	0	0	0	0	0	0	1277800	486510	503540	684270	0	0	533580	677950	0	0	0	0
sp|Q3SZX4|CAH3_BOVIN	6166800	5318100	3864800	3048300	689200	748150	3280900	4483600	1934100	4663600	1685600	6670900	691410	2473000	3295100	4693500	6519400	2892900	3046600	5051600
tr|F1MG20|F1MG20_BOVIN;sp|Q3T001|H17B6_BOVIN;tr|A0A3Q1M579|A0A3Q1M579_BOVIN;tr|A0A3Q1LTW0|A0A3Q1LTW0_BOVIN;tr|A0A3Q1N166|A0A3Q1N166_BOVIN	2075700	3273500	1604200	1073300	1464500	2425900	1514700	578580	1753500	2450200	884630	1576300	1302000	2729000	1634900	1503600	1854600	544950	1514500	2539600
tr|A0A452DJF6|A0A452DJF6_BOVIN;tr|F1MQJ8|F1MQJ8_BOVIN;sp|Q3T025|RL17_BOVIN;tr|F1N0W3|F1N0W3_BOVIN;tr|G3N288|G3N288_BOVIN;tr|E1B871|E1B871_BOVIN;tr|A0A452DJL1|A0A452DJL1_BOVIN;tr|E1BG46|E1BG46_BOVIN;tr|A0A3Q1MGH0|A0A3Q1MGH0_BOVIN;tr|G3N3W9|G3N3W9_BOVIN;tr|A0A3Q1M7E8|A0A3Q1M7E8_BOVIN	0	121140	0	0	0	0	0	0	0	0	0	0	0	0	0	0	0	0	0	0
sp|Q3T035|ARPC3_BOVIN;tr|A0A3Q1MQH2|A0A3Q1MQH2_BOVIN	0	0	0	0	0	0	0	0	214320	231490	0	251720	0	0	0	0	0	0	0	0
tr|F1MLA4|F1MLA4_BOVIN;sp|Q3T046|BDH2_BOVIN	41423	0	0	0	0	0	0	0	0	0	0	0	0	0	0	0	0	0	0	0
sp|Q3T054|RAN_BOVIN;tr|G5E619|G5E619_BOVIN;tr|G3MZP2|G3MZP2_BOVIN;tr|A0A3Q1M6P9|A0A3Q1M6P9_BOVIN	0	468890	353410	411430	0	0	405130	0	252010	0	432050	505400	0	0	368930	378340	0	0	363210	0
sp|Q3T057|RL23_BOVIN	272350	194560	0	0	0	0	268150	0	399890	0	0	0	0	0	0	277030	0	0	0	0
sp|Q3T061|COX7R_BOVIN	0	0	0	0	0	0	0	0	0	0	97019	0	0	0	0	0	0	0	0	0
sp|Q3T063|NADC_BOVIN	505860	603880	0	579640	0	0	722510	0	466240	690090	0	662050	0	532760	508640	585370	0	0	0	0
tr|F1MX05|F1MX05_BOVIN;sp|Q3T067|SCPDL_BOVIN	259700	0	393890	329010	317140	355170	277510	0	251580	277320	0	298150	0	400350	245020	0	0	0	0	0
sp|Q3T087|RL11_BOVIN;tr|A0A3Q1N8F8|A0A3Q1N8F8_BOVIN;tr|A0A452DIZ2|A0A452DIZ2_BOVIN	0	305220	0	0	0	0	286950	0	0	416410	329870	340720	0	0	337100	335630	0	0	0	0
sp|Q3T094|ETHE1_BOVIN	512880	714040	0	0	1007700	665220	761460	445910	1098000	710330	714470	0	791900	0	781320	604500	0	354800	0	780140
tr|F1MXE4|F1MXE4_BOVIN;sp|Q3T0B2|PSMD6_BOVIN	0	0	0	0	0	0	0	0	0	0	0	49006	0	0	0	0	0	0	0	0
sp|Q3T0B6|C1QBP_BOVIN	147010	0	0	0	0	166310	0	0	0	0	0	0	0	0	0	139580	0	0	0	0
sp|Q3T0C6|AT1B3_BOVIN	0	0	0	0	0	0	51667	0	0	0	0	0	0	0	0	0	0	0	0	0
sp|Q3T0D0|HNRPK_BOVIN;tr|A0A3Q1N9S5|A0A3Q1N9S5_BOVIN;tr|A0A3Q1MCI0|A0A3Q1MCI0_BOVIN;tr|A0A3Q1NEH2|A0A3Q1NEH2_BOVIN	1263000	1056800	966310	856150	855380	895070	1084500	615400	993720	1474400	1097000	1022200	626840	994620	973470	792170	321290	0	1158200	821940
sp|Q3T0D5|RL30_BOVIN;tr|A0A3Q1N7Q5|A0A3Q1N7Q5_BOVIN;tr|A0A452DIP9|A0A452DIP9_BOVIN	192910	155720	0	230240	287940	0	252540	0	307270	218610	289550	0	0	189910	224190	0	0	0	0	0
sp|Q3T0E0|ATOX1_BOVIN	888260	0	0	0	0	795160	877010	0	916480	541860	672220	751630	0	510390	751530	860580	0	0	0	0
sp|Q3T0E3|COA3_BOVIN	0	51526	0	0	0	0	0	0	0	0	0	0	0	0	0	0	0	0	0	0
tr|A0A452DHZ7|A0A452DHZ7_BOVIN;sp|Q3T0E5|APMAP_BOVIN	124670	0	0	0	0	0	115970	0	0	0	0	0	0	0	0	0	0	0	0	0
sp|Q3T0F4|RS10_BOVIN	0	0	0	154310	0	0	0	0	0	0	0	0	0	0	0	0	0	0	0	0
sp|Q3T0F7|MTPN_BOVIN	0	0	0	0	0	0	0	0	0	0	0	111420	0	0	0	0	0	0	0	0
tr|A0A3Q1MW28|A0A3Q1MW28_BOVIN;sp|Q3T0I2|CATH_BOVIN	0	0	0	0	0	0	0	0	0	197050	0	0	0	0	0	0	0	0	0	0
sp|Q3T0I4|THOC4_BOVIN	0	0	0	0	0	0	0	0	0	82921	0	0	0	0	0	0	0	0	0	0
sp|Q3T0K2|TCPG_BOVIN	408690	399660	0	0	0	0	353350	384450	0	421180	0	350180	0	0	296970	443360	0	0	0	0
sp|Q3T0L2|ERP44_BOVIN;tr|A0A3Q1M5Q1|A0A3Q1M5Q1_BOVIN	400550	359970	0	437160	0	0	428640	0	0	393270	374680	381950	0	0	387930	410480	0	0	0	0
sp|Q3T0P6|PGK1_BOVIN;tr|G3X7N4|G3X7N4_BOVIN;tr|A0A3Q1MPQ0|A0A3Q1MPQ0_BOVIN	2458700	2577600	1917300	2039800	1696700	2107400	2057300	0	2454600	2251600	1721600	2829000	2017400	1887600	2062800	2306300	0	0	1272700	1773700
sp|Q3T0Q4|NDKB_BOVIN	512120	498190	0	0	0	0	824930	0	832040	650710	0	682550	0	0	385930	841910	0	0	0	0
sp|Q3T0R1|RS18_BOVIN;tr|A0A3Q1MQW8|A0A3Q1MQW8_BOVIN;tr|A0A3Q1LZK3|A0A3Q1LZK3_BOVIN	0	317130	312390	0	0	0	308340	509100	393430	372750	302160	358380	0	0	402120	0	0	0	0	0
tr|A0A3Q1MB48|A0A3Q1MB48_BOVIN;tr|F1MN23|F1MN23_BOVIN;sp|Q3T0R4|DRS7B_BOVIN	0	72745	0	0	0	0	0	0	0	0	0	0	0	0	0	0	0	0	0	0
sp|Q3T0R7|THIM_BOVIN;tr|A0A3Q1MDH5|A0A3Q1MDH5_BOVIN;tr|A0A3Q1NEN2|A0A3Q1NEN2_BOVIN	19459000	14893000	15945000	16524000	18843000	19838000	16608000	8680700	18694000	18532000	16173000	14791000	20023000	16415000	22954000	17036000	9827900	6867700	19248000	16453000
sp|Q3T0S5|ALDOB_BOVIN	14257000	16667000	16531000	14338000	11760000	13371000	16667000	16944000	13231000	15673000	13181000	14062000	15273000	16157000	15416000	14928000	15936000	15261000	18457000	10091000
sp|Q3T0S6|RL8_BOVIN;tr|E1BHY4|E1BHY4_BOVIN	170570	203790	0	0	0	0	238930	0	0	0	0	0	0	0	0	0	0	0	0	0
sp|Q3T0T7|SAR1B_BOVIN;sp|Q3T0D7|SAR1A_BOVIN	349530	402850	0	0	0	418370	333850	0	0	439690	296730	270470	0	0	0	0	302970	0	0	0
sp|Q3T0U2|RL14_BOVIN;tr|G8JKV5|G8JKV5_BOVIN	0	0	0	0	0	0	264470	0	0	0	0	0	0	0	234550	186390	0	0	0	0
sp|Q3T0V4|RS11_BOVIN	0	186890	0	0	0	0	329260	0	0	0	0	209580	0	0	0	195510	0	0	0	0
sp|Q3T0V9|DEOC_BOVIN;tr|A0A3Q1MHS3|A0A3Q1MHS3_BOVIN	323000	411840	429720	383230	0	369720	294930	0	301320	370640	413400	345740	393980	0	339550	310240	0	0	0	0
sp|Q3T0W4|PP1R7_BOVIN	0	77174	0	0	0	0	0	0	0	0	0	0	0	0	0	0	0	0	0	0
sp|Q3T0W9|RL19_BOVIN	127180	0	0	0	0	155940	284760	0	172810	0	137660	131030	0	0	172240	118360	0	0	0	0
sp|Q3T0X5|PSA1_BOVIN	175450	184350	0	0	0	0	178760	0	172580	301010	0	175580	0	0	181720	221680	0	0	0	262490
sp|Q3T0X6|RS16_BOVIN;tr|E1BAT6|E1BAT6_BOVIN;tr|A0A3Q1LQ87|A0A3Q1LQ87_BOVIN	173980	0	239710	0	188030	163970	267580	0	0	0	181320	220440	206080	0	227480	146430	0	0	0	0
sp|Q3T0X8|NHRF3_BOVIN;tr|A0A452DI72|A0A452DI72_BOVIN	220200	0	0	0	0	0	192580	0	260070	0	0	0	0	0	0	0	0	0	0	0
sp|Q3T0Y3|ST1B1_BOVIN;tr|A0A3Q1MTI3|A0A3Q1MTI3_BOVIN	0	187000	0	0	0	0	244640	0	226600	251650	0	0	0	0	0	219670	0	0	0	0
tr|A0A3Q1LX83|A0A3Q1LX83_BOVIN;sp|Q3T0Y5|PSA2_BOVIN	201030	0	0	0	0	0	0	0	0	0	0	241660	0	0	0	0	0	0	0	0
sp|Q3T0Z7|DHPR_BOVIN;tr|A0A3Q1LU13|A0A3Q1LU13_BOVIN	1234600	952940	1517500	1793900	1782700	1557900	1225100	752470	1081800	1473800	1331300	787880	1296300	1286900	1304600	1887600	0	809460	2227400	1019900
sp|Q3T100|MGST3_BOVIN;tr|A0A452DIG5|A0A452DIG5_BOVIN	0	204100	0	0	0	0	0	0	0	0	0	0	0	0	0	0	0	0	0	0
sp|Q3T105|GALE_BOVIN;tr|A0A452DIP2|A0A452DIP2_BOVIN	0	0	0	0	0	0	0	0	0	0	0	85865	0	0	0	0	0	0	0	0
tr|A0A3Q1MDR9|A0A3Q1MDR9_BOVIN;sp|Q3T106|SRSF7_BOVIN	0	0	0	0	0	0	0	0	0	0	0	0	0	0	0	163420	0	0	0	0
sp|Q3T108|PSB4_BOVIN	0	0	0	0	0	0	0	0	0	0	0	88592	0	0	0	0	0	0	0	0
sp|Q3T114|RIDA_BOVIN;tr|A0A3Q1MM98|A0A3Q1MM98_BOVIN	1755100	1482800	1866500	1488800	1573900	1785200	1271300	0	1656400	1497900	1357700	1434100	1649700	1432000	1546400	1726600	1786600	1598000	0	1735400
sp|Q3T133|TMED9_BOVIN;tr|F1N6C2|F1N6C2_BOVIN	342550	0	0	0	0	0	256230	0	298690	0	0	0	0	0	323640	0	0	0	0	0
tr|A0A452DIW4|A0A452DIW4_BOVIN;sp|Q3T145|MDHC_BOVIN	791790	714680	768990	678800	417720	671130	733340	1072600	757590	765520	768390	696110	739190	680970	715320	896380	892500	584340	680370	799130
sp|Q3T147|DX39B_BOVIN;tr|Q5E970|Q5E970_BOVIN;tr|F6R6R6|F6R6R6_BOVIN	209440	185520	0	0	0	0	0	0	0	0	0	263570	0	0	0	0	0	0	0	0
sp|Q3T149|HSPB1_BOVIN	7431100	6061500	6477200	6975900	6941900	6748400	6309200	7156400	6638100	6639600	6014600	8712500	7302600	7030200	6362500	6327400	5530000	6682500	5862600	7555400
sp|Q3T160|NPM_BOVIN;tr|F1MTV9|F1MTV9_BOVIN;tr|A0A3Q1LR94|A0A3Q1LR94_BOVIN;tr|A0A3Q1LXL7|A0A3Q1LXL7_BOVIN;tr|E1BCL3|E1BCL3_BOVIN	214360	214980	0	0	0	0	0	0	266070	261990	0	241410	0	0	0	203700	0	0	0	0
sp|Q3T165|PHB_BOVIN	843310	998750	1129500	1051600	1302500	1161000	711160	0	976210	940180	1125900	952420	957700	1253000	900460	968230	899780	645010	1116500	1133700
sp|Q3T169|RS3_BOVIN	631200	720980	655180	611470	685300	653600	616390	0	406440	641920	526740	558570	741490	739770	578110	544800	0	370190	0	643930
sp|Q3T171|RL36_BOVIN;tr|A0A3Q1M547|A0A3Q1M547_BOVIN	0	171060	0	0	0	0	246350	0	0	0	0	0	0	0	209600	0	0	0	0	0
tr|A0A452DI87|A0A452DI87_BOVIN;sp|Q3T189|SDHB_BOVIN;tr|A0A3Q1LZ07|A0A3Q1LZ07_BOVIN	636530	692780	701110	717910	0	749910	694660	0	716070	778570	0	655940	0	704570	721620	662550	0	0	0	0
tr|E1B8G4|E1B8G4_BOVIN;sp|Q3T199|RS23_BOVIN;tr|E1BEQ3|E1BEQ3_BOVIN	0	0	189530	0	0	0	301370	0	0	0	0	0	0	0	0	0	0	0	0	0
sp|Q3ZBA8|NDRG2_BOVIN;tr|F1MTZ1|F1MTZ1_BOVIN	1794200	1385700	1417600	1320200	1291400	1366800	1568900	0	1219700	1654700	1620000	1276700	0	1033500	1155500	1987700	1080300	765320	1002900	1351000
sp|Q3ZBD3|PHS_BOVIN	0	866930	912760	650740	704270	0	694480	0	749760	836900	594570	578800	0	0	678790	0	0	0	0	941850
sp|Q3ZBE9|NSDHL_BOVIN	875030	821250	995970	989650	789720	1221800	892140	0	733810	913200	887400	819760	590660	997780	772150	830180	0	0	970660	0
sp|Q3ZBG0|PSA7_BOVIN	358230	345240	366220	350090	0	0	335940	0	0	441720	0	434470	0	0	367170	363590	0	0	0	0
sp|Q3ZBH0|TCPB_BOVIN;tr|A0A3Q1LV18|A0A3Q1LV18_BOVIN	511030	438650	367620	391640	405640	435290	383430	0	449180	405430	370520	394750	0	0	359270	352630	0	0	453070	0
tr|A0A3Q1ML84|A0A3Q1ML84_BOVIN;sp|Q3ZBI7|ATPMD_BOVIN	0	0	0	0	0	0	0	0	0	0	0	88923	0	0	0	0	0	0	0	0
sp|Q3ZBK2|PXL2A_BOVIN	0	89994	0	0	0	0	0	0	0	0	0	0	0	0	0	0	0	0	0	0
sp|Q3ZBL1|MTND_BOVIN;tr|A0A3Q1N2K5|A0A3Q1N2K5_BOVIN;tr|A0A452DI27|A0A452DI27_BOVIN	316070	544680	0	0	0	0	463330	0	0	618620	0	610850	0	0	385910	395130	0	0	0	0
sp|Q3ZBL5|PTH2_BOVIN	0	14399	0	0	0	0	0	0	0	0	0	0	0	0	0	0	0	0	0	0
sp|Q3ZBM5|SNX5_BOVIN;tr|A0A3Q1MR47|A0A3Q1MR47_BOVIN;tr|F1ML34|F1ML34_BOVIN	0	0	0	0	0	0	0	0	0	0	0	0	0	0	0	113390	0	0	0	0
sp|Q3ZBS8|TIM8A_BOVIN	0	0	0	0	0	0	0	0	0	254660	0	0	0	0	0	0	0	0	0	0
sp|Q3ZBT1|TERA_BOVIN;tr|G3X757|G3X757_BOVIN;tr|A0A3Q1M0U9|A0A3Q1M0U9_BOVIN	2099400	1786600	1736300	1465500	1242100	1477300	1870900	813390	1443900	1991700	1354700	1632000	1484400	1266700	1391500	2211100	702430	666170	760790	1162100
sp|Q3ZBT6|TRA2B_BOVIN	0	153440	0	0	0	0	0	0	0	0	0	167970	0	0	0	0	0	0	0	0
sp|Q3ZBU2|CISD1_BOVIN;tr|A0A3Q1LY77|A0A3Q1LY77_BOVIN;tr|A0A3Q1MDM7|A0A3Q1MDM7_BOVIN	315620	259980	0	0	0	0	0	0	0	464960	0	0	0	0	0	298300	0	0	0	0
sp|Q3ZBU7|TBB4A_BOVIN	472560	489670	0	0	0	0	379600	0	341470	506120	0	503630	0	0	344540	0	0	0	0	0
sp|Q3ZBV8|SYTC_BOVIN;sp|A6QNM8|SYTC2_BOVIN;tr|A0A3Q1M0Y0|A0A3Q1M0Y0_BOVIN;tr|A0A3Q1LPR6|A0A3Q1LPR6_BOVIN	225610	185040	272190	0	0	0	0	0	237260	319140	0	0	0	246190	246120	234490	0	0	0	229620
sp|Q3ZBV9|DHR11_BOVIN;tr|A0A452DID6|A0A452DID6_BOVIN	0	0	0	0	0	0	0	0	0	0	0	76295	0	0	0	0	0	0	0	0
sp|Q3ZBW2|HAOX2_BOVIN	0	0	0	0	0	367220	0	0	0	0	0	0	0	0	0	231790	0	0	0	0
sp|Q3ZBZ8|STIP1_BOVIN;tr|A0A3Q1LW78|A0A3Q1LW78_BOVIN;tr|A0A3Q1ML02|A0A3Q1ML02_BOVIN;tr|A0A3Q1LW53|A0A3Q1LW53_BOVIN;tr|A0A3Q1MJH4|A0A3Q1MJH4_BOVIN	242380	0	0	0	0	0	193710	0	0	217190	0	241780	0	0	178620	0	0	0	0	0
sp|Q3ZC07|ACTC_BOVIN;tr|G8JKX4|G8JKX4_BOVIN;sp|P62739|ACTA_BOVIN;tr|A0A452DJE4|A0A452DJE4_BOVIN;sp|Q5E9B5|ACTH_BOVIN;sp|P68138|ACTS_BOVIN;tr|A0A3Q1M558|A0A3Q1M558_BOVIN	1648200	2405500	1530200	1303700	0	0	1331000	0	4422900	2393100	1753500	4672200	0	0	2528800	2631500	0	0	0	1934800
sp|Q3ZC13|AP2M1_BOVIN;tr|A0A452DIL3|A0A452DIL3_BOVIN;tr|A0A3Q1MCG7|A0A3Q1MCG7_BOVIN	91775	0	0	0	0	0	0	0	0	0	0	0	0	0	0	0	0	0	0	0
sp|Q3ZC33|GGLO_BOVIN	936300	716420	848460	0	666040	0	678710	0	536350	840930	535480	882180	0	0	681430	990360	0	0	0	0
sp|Q3ZC42|ADHX_BOVIN;tr|A0A3Q1LSZ6|A0A3Q1LSZ6_BOVIN	1988100	1704800	1411500	1604400	781450	1001500	1601100	0	1585600	1876800	2292900	1357000	1140600	1242100	1617200	1360100	1327000	0	1105400	0
sp|Q3ZC84|CNDP2_BOVIN;tr|A0A3Q1LW01|A0A3Q1LW01_BOVIN	516960	465430	0	0	0	0	448870	0	502150	521790	0	691960	0	0	0	500160	0	0	0	0
sp|Q3ZCC9|SEC13_BOVIN	48417	0	0	0	0	0	0	0	143770	0	0	0	0	0	0	63755	0	0	0	0
sp|Q3ZCD0|CD81_BOVIN	0	0	0	0	0	0	0	0	0	0	0	0	44456	0	0	0	0	0	0	0
sp|Q3ZCD7|TECR_BOVIN;tr|A0A3Q1LS26|A0A3Q1LS26_BOVIN;tr|A0A3Q1LZT2|A0A3Q1LZT2_BOVIN	0	0	0	0	0	0	354740	0	0	0	0	0	0	0	0	0	0	0	0	0
sp|Q3ZCF0|DCTN2_BOVIN;tr|A0A3Q1LSJ7|A0A3Q1LSJ7_BOVIN;tr|A0A3Q1MCA4|A0A3Q1MCA4_BOVIN	0	0	0	0	0	0	0	0	0	87601	0	0	0	0	0	0	0	0	0	0
tr|A0A3Q1MEL2|A0A3Q1MEL2_BOVIN;sp|Q3ZCF3|SKP1_BOVIN	0	0	44080	0	0	0	0	0	0	0	0	0	0	0	0	0	0	0	0	0
sp|Q3ZCH0|GRP75_BOVIN	2183300	2853200	2134900	1755200	1757100	2010700	1790100	1655900	2546100	2172200	1804700	2576600	1731800	1057700	2008600	1890500	1154800	1444300	1865800	2044100
sp|Q3ZCI9|TCPQ_BOVIN;tr|A0A3Q1MTL6|A0A3Q1MTL6_BOVIN;tr|G3X861|G3X861_BOVIN	304640	320020	357940	0	0	293410	260960	0	273060	246920	278340	288820	361310	392670	304630	289150	0	0	333720	435890
sp|Q3ZCJ2|AK1A1_BOVIN	1637600	1825700	2627100	1985400	1906700	2161900	2165000	1341900	2328400	2670000	2294800	2193400	1854900	1626900	1528200	2130100	1557700	1425900	1499100	1764200
sp|Q3ZCK3|BPNT1_BOVIN;tr|A0A3Q1MCU7|A0A3Q1MCU7_BOVIN	0	0	0	0	0	0	0	0	0	0	28532	0	0	0	0	0	0	0	0	0
sp|Q3ZCK9|PSA4_BOVIN	0	0	0	0	0	0	0	0	0	0	0	0	0	0	0	85624	0	0	0	0
sp|Q3ZCL8|SH3L3_BOVIN	0	0	0	0	0	0	0	0	0	191260	0	0	0	0	0	0	0	0	0	0
sp|Q4PJW3|CP51A_BOVIN	0	0	0	0	0	0	25014	0	0	0	0	0	0	0	0	0	0	0	0	0
tr|A0A3Q1MAG5|A0A3Q1MAG5_BOVIN;tr|A0A3Q1MK57|A0A3Q1MK57_BOVIN;tr|Q2KJE7|Q2KJE7_BOVIN;sp|Q4U5R3|PSME1_BOVIN;tr|A0A3Q1M2Y4|A0A3Q1M2Y4_BOVIN	494350	511250	570320	600920	732650	607320	553130	0	597310	476750	406320	543310	560610	572930	549490	435000	0	0	497830	534690
tr|A0A3Q1NMC5|A0A3Q1NMC5_BOVIN;tr|A0A3Q1NDD3|A0A3Q1NDD3_BOVIN;tr|A0A3Q1N3Q0|A0A3Q1N3Q0_BOVIN;sp|Q56JU9|RS24_BOVIN	304060	343050	0	0	0	0	0	0	0	0	0	0	0	0	325050	0	0	0	0	0
sp|Q56JV6|TWF1_BOVIN;tr|A0A452DJ17|A0A452DJ17_BOVIN;tr|A0A3Q1NES9|A0A3Q1NES9_BOVIN	0	0	0	0	0	0	0	0	0	0	0	0	38142	0	0	0	0	0	0	0
sp|Q56JV9|RS3A_BOVIN;tr|G3N262|G3N262_BOVIN;tr|A0A3Q1N7H0|A0A3Q1N7H0_BOVIN	429580	350820	0	458320	0	347330	450780	0	578070	310230	450420	366890	0	415930	375950	432850	0	0	0	0
sp|Q56JW4|APT_BOVIN;tr|A0A452DIE3|A0A452DIE3_BOVIN	321710	439100	323440	0	240670	376090	0	0	385620	419100	0	388240	0	412540	327990	0	0	0	339260	0
tr|G3MX45|G3MX45_BOVIN;sp|Q56JX3|RL31_BOVIN;tr|A0A452DIW3|A0A452DIW3_BOVIN;tr|A0A3Q1NJG8|A0A3Q1NJG8_BOVIN	0	0	0	0	0	0	0	0	0	0	0	0	185950	0	0	0	0	0	0	0
tr|A0A0A0MPA4|A0A0A0MPA4_BOVIN;tr|A0A3Q1MTI8|A0A3Q1MTI8_BOVIN;sp|Q56JX5|RS25_BOVIN	0	0	0	0	0	0	0	0	0	0	0	0	0	0	336320	0	0	0	0	0
sp|Q56JX6|RS28_BOVIN	0	0	0	0	0	0	378990	0	364120	0	0	353350	0	0	0	0	0	0	0	0
sp|Q56JX8|RS13_BOVIN;tr|A0A3Q1MB96|A0A3Q1MB96_BOVIN;tr|E1BGR6|E1BGR6_BOVIN	0	0	0	0	0	0	296580	0	0	0	0	0	0	0	309500	236740	0	0	0	0
tr|E1BHM9|E1BHM9_BOVIN;sp|Q56JY1|RL35A_BOVIN;tr|A0A3Q1M0X1|A0A3Q1M0X1_BOVIN;tr|A0A3Q1MLC3|A0A3Q1MLC3_BOVIN	0	0	0	0	0	0	0	0	0	0	0	0	0	0	0	31916	0	0	0	0
tr|F1MK30|F1MK30_BOVIN;sp|Q56JZ1|RL13_BOVIN;tr|A0A3Q1M4M0|A0A3Q1M4M0_BOVIN	0	0	0	0	0	0	0	0	0	278950	0	0	0	0	0	0	0	0	0	0
tr|G1K1B4|G1K1B4_BOVIN;sp|Q56K03|RL27A_BOVIN;tr|E1BE42|E1BE42_BOVIN;tr|G3MWX5|G3MWX5_BOVIN	270430	268880	333300	0	0	0	0	0	0	0	254700	298740	336640	0	300770	0	0	0	0	0
sp|Q56K14|RLA1_BOVIN;tr|E1BCL5|E1BCL5_BOVIN	0	0	0	267420	0	0	0	0	0	0	312700	0	0	0	0	0	0	0	0	0
sp|Q58CQ2|ARC1B_BOVIN;tr|A0A3Q1LGG1|A0A3Q1LGG1_BOVIN	0	0	0	0	0	0	0	0	0	0	0	0	0	0	0	127370	0	0	0	0
sp|Q58D08|P5CR3_BOVIN	0	0	0	0	0	0	0	0	0	0	166710	0	0	0	0	0	0	0	0	0
sp|Q58D31|DHSO_BOVIN;tr|A0A3Q1M465|A0A3Q1M465_BOVIN;tr|A0A3Q1MUN0|A0A3Q1MUN0_BOVIN;tr|A0A3Q1NA36|A0A3Q1NA36_BOVIN	4406700	3596300	3251300	4629400	3132600	2896700	4882300	2191200	3337700	5133400	3745500	4096800	3232100	4297400	4349500	5795700	2290200	1401000	3193200	3426000
sp|Q58D49|MMAB_BOVIN;tr|E1B6Z7|E1B6Z7_BOVIN;tr|A0A3Q1NBS4|A0A3Q1NBS4_BOVIN	0	0	0	0	0	0	0	0	0	63792	0	0	0	0	0	0	0	0	0	0
sp|Q58DA0|PSMD4_BOVIN;tr|A0A452DI44|A0A452DI44_BOVIN	0	0	0	0	0	0	0	0	0	80838	0	0	0	0	0	0	0	0	0	0
sp|Q58DC0|CPPED_BOVIN;tr|A0A140T860|A0A140T860_BOVIN;tr|A0A3Q1MPJ7|A0A3Q1MPJ7_BOVIN	0	0	0	0	0	0	0	0	0	119940	0	0	0	0	0	0	0	0	0	0
tr|Q1RMM9|Q1RMM9_BOVIN;sp|Q58DH9|NAGAB_BOVIN	0	0	0	0	0	0	0	0	0	226270	0	0	0	0	0	0	0	0	0	0
sp|Q58DK5|HEM2_BOVIN	3695500	3981300	3728400	2946800	2985900	3502900	3696800	3860900	3461100	3448900	3319800	3379100	3502600	2716600	3262300	3443500	3227800	3082300	2847700	2926900
sp|Q58DM8|ECHM_BOVIN;tr|A0A3Q1MLN1|A0A3Q1MLN1_BOVIN;tr|A0A3Q1MPG5|A0A3Q1MPG5_BOVIN	9478100	8541800	11081000	10671000	12357000	8196600	10273000	4082500	12989000	10042000	10927000	10786000	13526000	10218000	10144000	8977000	6785300	3160600	10394000	8478000
sp|Q58DQ3|RL6_BOVIN;tr|G3N2R1|G3N2R1_BOVIN	345800	414340	362550	0	0	324200	808500	0	375440	397180	0	400050	0	0	360920	173650	0	0	0	0
tr|A0A3Q1N238|A0A3Q1N238_BOVIN;tr|F1MZ38|F1MZ38_BOVIN;sp|Q58DR8|SUCA_BOVIN	414180	433300	423130	0	0	565640	420550	0	447640	337410	0	515200	420480	0	492820	379520	0	0	0	575680
tr|A0A3Q1N8E3|A0A3Q1N8E3_BOVIN;sp|Q58DS9|RAB5C_BOVIN;sp|Q0IIG7|RAB5A_BOVIN	0	0	0	0	0	0	94725	0	0	0	0	0	0	0	0	0	0	0	0	0
sp|Q58DT1|RL7_BOVIN;tr|E1BLQ8|E1BLQ8_BOVIN;tr|F1N7A3|F1N7A3_BOVIN;tr|A0A3Q1LP69|A0A3Q1LP69_BOVIN;tr|A0A3Q1LKR0|A0A3Q1LKR0_BOVIN	359610	373810	421390	414830	440540	330190	509510	0	0	377560	343030	0	359700	381070	0	0	248370	0	374010	506130
sp|Q58DU5|PSA3_BOVIN	0	0	0	0	0	0	0	0	0	144980	0	0	0	0	127340	119500	0	0	0	0
sp|Q58DU7|SH3L1_BOVIN	0	148840	0	0	0	0	130000	0	0	0	0	0	0	0	0	0	0	0	0	0
tr|A0A3Q1MM65|A0A3Q1MM65_BOVIN;sp|Q58DW0|RL4_BOVIN;tr|G3MXR5|G3MXR5_BOVIN	361420	307770	0	0	251280	0	560560	0	307350	332920	317670	0	0	408710	379180	0	0	0	0	0
tr|E1BNH2|E1BNH2_BOVIN;sp|Q58DW2|CGL_BOVIN;tr|B0JYP8|B0JYP8_BOVIN;tr|A0A3Q1M2L1|A0A3Q1M2L1_BOVIN	212670	0	0	0	0	0	0	0	0	0	0	0	0	0	264510	252760	0	0	0	0
sp|Q58DW5|RL5_BOVIN;tr|A0A3Q1MMW5|A0A3Q1MMW5_BOVIN;tr|G3N1F5|G3N1F5_BOVIN;tr|G3MYE2|G3MYE2_BOVIN	372140	337810	0	0	0	0	389980	0	0	0	409860	406810	0	380850	368170	374110	0	0	381000	0
sp|Q59A32|PUR2_BOVIN	175090	0	0	0	170640	0	0	0	0	0	0	157270	0	0	0	157120	0	0	0	0
sp|Q5E936|TXD12_BOVIN;tr|A0A3Q1MWL9|A0A3Q1MWL9_BOVIN	0	71982	0	0	0	0	0	0	0	0	0	0	0	0	0	0	0	0	0	0
sp|Q5E946|PARK7_BOVIN	1066100	1463700	1065800	1235300	1283800	1211500	1386600	0	1396700	1534200	1508800	1081000	839700	1073300	1321700	1337000	0	0	909770	831740
sp|Q5E947|PRDX1_BOVIN;tr|A0A3Q1MIR5|A0A3Q1MIR5_BOVIN	1044100	388070	0	0	0	0	434010	0	0	658400	379970	1047100	589270	0	502330	869370	0	775640	0	0
tr|A0A3Q1LQ85|A0A3Q1LQ85_BOVIN;tr|A0A140T8C4|A0A140T8C4_BOVIN;sp|Q5E948|OCAD1_BOVIN	0	0	0	0	0	0	0	0	0	0	0	0	0	0	0	31359	0	0	0	0
sp|Q5E954|DNJA1_BOVIN	0	105050	0	0	0	0	0	0	0	0	0	0	0	0	0	0	0	0	0	0
sp|Q5E956|TPIS_BOVIN;tr|A0A452DIX3|A0A452DIX3_BOVIN	3820700	3515700	4081600	3564400	2857900	3951000	3553500	6267600	4952400	4001600	3876300	4050300	4114100	3359800	3635400	4282600	4931900	2833700	3512800	4278900
sp|Q5E958|RS8_BOVIN;tr|A0A3Q1LPB5|A0A3Q1LPB5_BOVIN	421990	437230	540190	543070	540570	508500	579830	0	443090	500470	494940	455920	539750	644670	519010	457910	0	0	587710	566750
sp|Q5E959|STRAP_BOVIN	0	23737	0	0	0	0	0	0	0	0	0	0	0	0	0	0	0	0	0	0
sp|Q5E963|ARP5L_BOVIN	48834	0	0	0	0	0	0	0	0	0	0	0	0	0	0	0	0	0	0	0
sp|Q5E964|PSD13_BOVIN	0	0	0	0	0	0	0	0	0	65071	0	0	0	0	0	0	0	0	0	0
sp|Q5E971|TMEDA_BOVIN	0	305510	0	0	0	0	348100	0	303830	0	0	451670	0	0	447000	365840	0	0	0	0
sp|Q5E973|RL18_BOVIN;tr|A0A452DIR2|A0A452DIR2_BOVIN;tr|A0A3Q1M9B3|A0A3Q1M9B3_BOVIN;tr|A0A3Q1MH44|A0A3Q1MH44_BOVIN	341190	400000	410200	0	395150	0	0	0	381140	335100	314700	0	0	0	397880	0	0	0	392740	0
sp|Q5E983|EF1B_BOVIN;tr|A0A3Q1LLH1|A0A3Q1LLH1_BOVIN	609610	547910	519960	0	0	677630	0	0	448950	0	665990	617340	0	0	0	507410	0	0	0	0
sp|Q5E984|TCTP_BOVIN;tr|A0A452DID1|A0A452DID1_BOVIN	0	0	0	0	0	0	0	0	0	0	0	318090	0	0	0	0	0	0	0	0
sp|Q5E987|PSA5_BOVIN	0	0	329280	0	0	0	0	0	0	0	0	0	0	0	0	0	0	0	0	0
sp|Q5E988|RS5_BOVIN;tr|A0A3Q1MID4|A0A3Q1MID4_BOVIN	0	219720	0	254730	317070	0	247680	0	287220	0	345200	0	0	0	229270	271360	0	0	261460	0
sp|Q5E995|RS6_BOVIN;tr|A0A3Q1N412|A0A3Q1N412_BOVIN;tr|A0A3Q1NAF9|A0A3Q1NAF9_BOVIN;tr|F1MKZ5|F1MKZ5_BOVIN	315920	323250	0	0	0	0	368530	0	0	337620	0	0	0	0	339560	0	0	0	0	0
sp|Q5E997|CAZA2_BOVIN;tr|A0A3Q1M698|A0A3Q1M698_BOVIN;tr|A0A3Q1LXG3|A0A3Q1LXG3_BOVIN	0	0	0	0	0	0	0	0	0	0	0	35588	0	0	0	0	0	0	0	0
sp|Q5E9A1|NACA_BOVIN	183540	194660	0	0	0	0	0	0	0	0	0	0	0	0	0	0	0	0	0	0
sp|Q5E9A3|PCBP1_BOVIN;tr|A0A452DKH0|A0A452DKH0_BOVIN;tr|A0A3Q1MTU9|A0A3Q1MTU9_BOVIN;tr|A0A3Q1N8C6|A0A3Q1N8C6_BOVIN;tr|Q17QV0|Q17QV0_BOVIN	236330	241520	331740	0	0	0	327430	0	0	390680	476510	366270	0	0	0	268860	0	0	0	0
tr|A0A3Q1M5R4|A0A3Q1M5R4_BOVIN;sp|Q5E9B1|LDHB_BOVIN;tr|A0A3Q1M4R3|A0A3Q1M4R3_BOVIN	3012800	3653800	2588400	2709000	2946900	2026000	3629700	4311200	3263700	3601600	1833200	2754800	3355200	2765400	2740300	1992300	4182400	2429100	3446400	2792000
sp|Q5E9B7|CLIC1_BOVIN	0	0	0	0	0	0	0	0	0	125950	0	0	0	0	0	0	0	0	0	0
tr|A0A3Q1MHV0|A0A3Q1MHV0_BOVIN;sp|Q5E9C2|DAD1_BOVIN	0	0	0	0	0	0	134020	0	0	0	0	0	0	0	0	0	0	0	0	0
tr|A0A140T862|A0A140T862_BOVIN;tr|A0A3Q1LQI5|A0A3Q1LQI5_BOVIN;sp|Q5E9D0|IF2B_BOVIN	0	0	0	0	0	0	0	0	0	51896	0	0	0	0	0	0	0	0	0	0
sp|Q5E9D3|MIC19_BOVIN	0	0	0	0	0	0	0	0	0	0	0	0	0	0	0	52724	0	0	0	0
tr|A0A452DHL8|A0A452DHL8_BOVIN;sp|Q5E9D6|HDHD3_BOVIN	360350	348210	0	0	0	0	266160	0	0	0	0	408480	0	0	356790	252800	0	0	0	315910
tr|A6H7E3|A6H7E3_BOVIN;sp|Q5E9E1|PDLI1_BOVIN	0	0	0	0	0	0	0	0	0	0	0	0	0	0	0	71249	0	0	0	0
sp|Q5E9E6|RL10A_BOVIN;tr|G3X7N2|G3X7N2_BOVIN;tr|A0A3Q1M6E4|A0A3Q1M6E4_BOVIN	0	0	0	0	0	0	0	0	193160	0	0	0	0	0	0	0	0	0	0	0
sp|Q5E9F5|TAGL2_BOVIN;tr|A0A452DI04|A0A452DI04_BOVIN;tr|A0A3Q1MWG5|A0A3Q1MWG5_BOVIN;tr|A0A3Q1LKJ1|A0A3Q1LKJ1_BOVIN;sp|Q3ZBY2|TAGL3_BOVIN	1079500	1196100	0	0	0	0	1021900	515890	1180400	1371800	0	1173200	0	0	1002100	1016500	0	0	667190	0
sp|Q5E9F7|COF1_BOVIN	2041900	2013200	2215700	2088500	2277800	2253300	1702500	0	2072000	1413100	1907400	2533000	2121500	2597800	1715700	2273000	1919400	0	1923300	2505200
sp|Q5E9F9|PRS7_BOVIN	0	0	0	0	0	0	0	0	0	113950	0	0	0	0	0	0	0	0	0	0
sp|Q5E9G0|GSTA4_BOVIN;tr|A0A3Q1M0K8|A0A3Q1M0K8_BOVIN;tr|A0A3Q1MHS2|A0A3Q1MHS2_BOVIN;tr|A0A3Q1LT12|A0A3Q1LT12_BOVIN	0	0	0	0	0	0	0	0	0	207830	0	0	0	0	0	0	0	0	0	0
tr|A0A3Q1N568|A0A3Q1N568_BOVIN;sp|Q5E9G3|PSME2_BOVIN;tr|F1MU19|F1MU19_BOVIN	238540	224130	0	0	0	225690	331950	0	0	0	189860	230240	0	0	0	271100	0	0	0	0
sp|Q5E9J1|HNRPF_BOVIN	401800	368850	0	362600	361140	452410	276850	0	389980	257600	402560	430270	298350	0	331670	396020	0	0	400400	428130
sp|Q5E9J5|DHCR7_BOVIN	0	0	0	0	0	0	0	0	0	0	56122	0	0	0	0	0	0	0	0	0
sp|Q5E9K0|PSB2_BOVIN;tr|A0A452DHV9|A0A452DHV9_BOVIN	0	0	0	340750	0	0	215610	0	0	0	0	322430	0	0	0	0	0	0	0	0
sp|Q5E9K3|PNPO_BOVIN	0	78452	0	0	0	0	76518	0	0	0	0	0	0	0	0	0	0	0	0	0
sp|Q5E9M1|PRAF3_BOVIN	0	178430	0	0	0	0	0	0	0	179090	0	0	0	0	0	0	0	0	0	0
sp|Q5E9M8|SFXN1_BOVIN;tr|A0A3Q1NB55|A0A3Q1NB55_BOVIN;tr|A0A3Q1N6D4|A0A3Q1N6D4_BOVIN;tr|A0A3Q1MN60|A0A3Q1MN60_BOVIN;sp|A6QP55|SFXN3_BOVIN;tr|A0A3Q1M2J8|A0A3Q1M2J8_BOVIN	373750	371480	0	0	0	0	520640	0	0	493660	348110	0	0	0	0	380410	0	0	537830	0
sp|Q5E9P9|GLYC_BOVIN;tr|A0A140T896|A0A140T896_BOVIN;tr|A0A3Q1LKF4|A0A3Q1LKF4_BOVIN	9337500	8125900	8150700	7955800	8562600	6706200	9255900	6478900	8662700	9812400	9832700	8584900	6470300	6997400	8912300	9208100	7370000	5830100	7417800	5901500
tr|A0A3Q1LS18|A0A3Q1LS18_BOVIN;tr|A0A3Q1LJQ9|A0A3Q1LJQ9_BOVIN;sp|Q5E9T8|KIME_BOVIN	258600	384620	465010	0	336910	0	531210	0	229430	350790	0	331260	360610	596960	0	246010	0	0	0	578420
sp|Q5E9T9|RTCB_BOVIN	0	0	0	0	0	0	88389	0	0	0	0	0	0	0	0	0	0	0	0	0
sp|Q5E9X4|LRC59_BOVIN	126280	0	0	0	0	0	0	0	0	0	0	0	0	0	0	0	0	0	0	0
sp|Q5EA20|HPPD_BOVIN;tr|A0A3Q1N2P4|A0A3Q1N2P4_BOVIN;tr|A0A3Q1LG51|A0A3Q1LG51_BOVIN	14865000	11000000	10683000	10992000	10774000	8793600	14048000	6274400	9692900	12710000	10089000	11814000	12200000	8687100	14580000	11562000	10372000	6573500	5882000	10481000
sp|Q5EA42|ABHD2_BOVIN	0	0	0	0	0	0	0	0	0	0	104870	0	0	0	0	0	0	0	0	0
sp|Q5EA61|KCRB_BOVIN	886740	1005100	442030	623060	828380	993110	530880	0	1896500	590520	0	1574500	413280	504330	502770	1417000	0	0	0	1022000
sp|Q5EA79|GALM_BOVIN	1490100	1566700	1543800	1065900	1793600	1264600	1258500	1007700	1264000	1808200	1396600	1187300	1229600	1389900	1070300	1372600	1418700	0	1463900	1084300
sp|Q5EA88|GPDA_BOVIN;tr|A0A452DJJ3|A0A452DJJ3_BOVIN;tr|A0A3Q1M9X3|A0A3Q1M9X3_BOVIN;tr|F6QT01|F6QT01_BOVIN;tr|A0A3Q1LWU8|A0A3Q1LWU8_BOVIN;tr|A6QQR7|A6QQR7_BOVIN;tr|A0A3Q1MUU4|A0A3Q1MUU4_BOVIN	2506700	2555800	1619900	2051700	1816300	2654400	2879000	1757100	3001500	3420100	1821600	2009100	0	0	2133900	3413000	0	1362500	0	1761300
tr|A0A140T850|A0A140T850_BOVIN;sp|Q5EAC2|GSHB_BOVIN	0	179820	0	0	0	0	0	0	0	0	0	0	0	0	0	0	0	0	0	0
sp|Q5EAD2|SERA_BOVIN	1724400	2246900	1322400	1443500	2213700	1493200	1988000	743350	1770000	3037000	1517200	2196000	1673600	1072900	2126600	1919400	1866800	2272400	1785100	1761600
tr|E1BK63|E1BK63_BOVIN;tr|A0A3Q1LST0|A0A3Q1LST0_BOVIN;sp|Q5EAD6|RL15_BOVIN;tr|A0A3Q1LLG0|A0A3Q1LLG0_BOVIN	179610	0	227690	0	0	217800	0	0	0	0	215720	0	0	0	219460	168820	0	0	0	0
sp|Q5I597|BHMT1_BOVIN;tr|A0A452DHV7|A0A452DHV7_BOVIN;tr|A0A3Q1NDS5|A0A3Q1NDS5_BOVIN;tr|F1N4C6|F1N4C6_BOVIN	6461700	2233700	1992500	3670800	3542600	2593500	3793200	4564900	5979400	3662200	5253900	1078200	2498000	2859300	4290400	5573600	5355100	1664300	5012400	1556700
sp|Q5KR47|TPM3_BOVIN;tr|A0A3Q1LTF6|A0A3Q1LTF6_BOVIN;tr|A0A3Q1MKG1|A0A3Q1MKG1_BOVIN	483800	0	0	0	0	0	411070	0	316160	420500	0	479950	0	0	409740	403410	0	0	0	0
tr|A0A452DIP7|A0A452DIP7_BOVIN;sp|Q66LN0|PGES2_BOVIN;tr|A0A3Q1LFK5|A0A3Q1LFK5_BOVIN	0	115370	0	0	0	0	0	0	0	0	0	111480	0	0	0	0	0	0	0	0
sp|Q6B4J2|VKOR1_BOVIN	0	0	0	0	0	0	0	0	0	0	277670	0	0	0	0	0	0	0	0	0
sp|Q6B855|TKT_BOVIN	0	101830	0	0	0	0	0	0	0	0	0	0	0	0	0	0	0	0	0	0
tr|E1BJB1|E1BJB1_BOVIN;sp|Q6B856|TBB2B_BOVIN;tr|A0A452DIL8|A0A452DIL8_BOVIN;tr|E1B953|E1B953_BOVIN;tr|A0A452DI48|A0A452DI48_BOVIN;tr|G3X7R7|G3X7R7_BOVIN;tr|G3N1W7|G3N1W7_BOVIN	0	0	0	0	0	0	0	0	161860	0	0	269180	0	0	0	0	0	0	0	0
sp|Q6EWQ7|IF5A1_BOVIN;tr|F1MN49|F1MN49_BOVIN	448400	441250	337950	366650	407170	391890	318360	0	360080	189600	370510	427000	372210	489010	372930	446140	0	0	366740	0
tr|F1MIH2|F1MIH2_BOVIN;tr|F1MBT8|F1MBT8_BOVIN;sp|Q6Q137|SEPT7_BOVIN;tr|A0A3Q1M3S4|A0A3Q1M3S4_BOVIN	162700	164470	0	0	0	0	0	0	0	187750	167480	215160	152160	156310	168270	175060	0	0	0	0
sp|Q6QRN6|NNRE_BOVIN;tr|A0A3Q1MF13|A0A3Q1MF13_BOVIN	0	0	420710	0	0	0	0	0	322490	368870	462950	502860	0	0	0	438760	0	0	0	0
sp|Q76I81|RS12_BOVIN;tr|A0A3Q1LSF9|A0A3Q1LSF9_BOVIN;tr|A0A3Q1M0C0|A0A3Q1M0C0_BOVIN;tr|A0A3Q1MK96|A0A3Q1MK96_BOVIN;tr|A0A3Q1MSH8|A0A3Q1MSH8_BOVIN;tr|E1BCB7|E1BCB7_BOVIN;tr|A0A3Q1LNV2|A0A3Q1LNV2_BOVIN	0	204270	0	0	0	0	269770	0	0	0	253490	0	0	0	0	0	0	0	0	0
tr|G3N206|G3N206_BOVIN;tr|E1BLY1|E1BLY1_BOVIN;sp|Q76I82|RS15A_BOVIN;tr|H9KUV3|H9KUV3_BOVIN;tr|G3N3S3|G3N3S3_BOVIN;tr|A0A3Q1N943|A0A3Q1N943_BOVIN;tr|A0A3Q1MX59|A0A3Q1MX59_BOVIN	0	0	0	0	0	0	0	0	0	95887	0	0	0	0	0	0	0	0	0	0
sp|Q76LV1|HS90B_BOVIN;tr|G5E507|G5E507_BOVIN;tr|G3N2V5|G3N2V5_BOVIN	1201700	684070	817170	550210	579650	804980	1075400	749670	1018200	1250100	725800	819190	675240	1085800	1084900	1043500	0	709110	0	0
sp|Q76LV2|HS90A_BOVIN;tr|A0A452DI85|A0A452DI85_BOVIN;tr|A0A3Q1MBX2|A0A3Q1MBX2_BOVIN	4227300	4249300	3310000	3255500	3208300	3679500	3804000	4136900	3298500	4789600	3649600	3735600	3787500	706350	3081900	3925200	4338400	4019800	3313400	3556900
sp|Q7SIH1|A2MG_BOVIN;CON__ENSEMBL:ENSBTAP00000024146;tr|A0A452DI08|A0A452DI08_BOVIN;tr|A0A3Q1LMP7|A0A3Q1LMP7_BOVIN	2388800	3292400	2808400	2195600	3747100	1828800	1812600	0	3828700	1479700	2280200	2467800	2369000	2337200	3077800	2141100	1085400	0	1913400	2366600
sp|Q862I1|RL24_BOVIN	0	0	0	0	165910	0	0	0	0	0	133230	0	0	0	0	0	0	0	0	0
sp|Q863B3|SND1_BOVIN;tr|A0A3Q1MBN7|A0A3Q1MBN7_BOVIN	969210	509790	407560	301280	423410	529590	659150	0	500140	531610	299100	556730	508610	428840	308640	1110200	0	0	0	0
tr|A0A3Q1MDS0|A0A3Q1MDS0_BOVIN;sp|Q865V6|CAPG_BOVIN;tr|A0A3Q1N6D1|A0A3Q1N6D1_BOVIN	163150	0	0	0	0	0	0	0	0	0	0	0	0	0	0	0	0	0	0	0
tr|F1MQF6|F1MQF6_BOVIN;sp|Q8HXK9|ASC_BOVIN	52973	0	0	0	0	0	0	0	0	0	0	0	0	0	0	0	0	0	0	0
sp|Q8HYJ9|FMO3_BOVIN;tr|A0A3Q1LWL7|A0A3Q1LWL7_BOVIN;tr|Q3SZW0|Q3SZW0_BOVIN;tr|G3X862|G3X862_BOVIN;tr|G5E5J8|G5E5J8_BOVIN	3307500	3279900	877410	1565100	1552000	1601100	4877300	1060000	2453300	1909300	1378000	2140100	1140800	1144700	2275800	2482100	1514600	1432900	1054600	1178900
sp|Q8SPP7|PGRP1_BOVIN;tr|A0A3Q1LPB6|A0A3Q1LPB6_BOVIN	0	0	0	0	0	0	615190	0	0	0	0	0	0	0	0	0	0	0	0	0
tr|F1MZD5|F1MZD5_BOVIN;sp|Q8SPU8|DHRS4_BOVIN	4840100	5343800	4090000	3338200	3885500	3578100	3792700	2737900	2975300	3203900	4009200	2980200	3398900	3119600	4000600	3744900	3104900	2464000	3420100	3075000
sp|Q8SPX7|CRYL1_BOVIN;tr|A0A3Q1MBW0|A0A3Q1MBW0_BOVIN	599450	394080	568240	0	0	411830	662070	481260	480730	369310	0	393040	482190	0	442850	683810	0	0	0	0
tr|A0A3Q1M4I4|A0A3Q1M4I4_BOVIN;sp|Q8SQ21|HINT2_BOVIN;tr|A0A3Q1MXK6|A0A3Q1MXK6_BOVIN	1012600	907960	1365600	1208600	1470500	1240700	1153100	2464000	1155400	893180	1224100	920370	1244600	892290	1077100	1224400	1295900	1727400	1482800	1301800
tr|Q17QS8|Q17QS8_BOVIN;sp|Q8WMV1|ERG24_BOVIN;tr|A0A3Q1LQ18|A0A3Q1LQ18_BOVIN	0	0	0	0	0	0	0	0	0	0	0	0	0	0	0	322120	0	0	0	0
tr|F1N431|F1N431_BOVIN;sp|Q8WMY2|FPPS_BOVIN;tr|A0A3Q1MUP6|A0A3Q1MUP6_BOVIN	0	503880	0	0	0	433900	352970	730000	0	534710	401640	507910	0	0	0	382270	0	0	0	0
sp|Q8WN55|PTBP1_BOVIN;tr|A0A3Q1M994|A0A3Q1M994_BOVIN;tr|A8YXY5|A8YXY5_BOVIN;tr|A0A3Q1M6R8|A0A3Q1M6R8_BOVIN;tr|F1MPG6|F1MPG6_BOVIN;tr|A0A3Q1LLD4|A0A3Q1LLD4_BOVIN	240250	231100	0	0	0	0	192820	0	223000	0	272620	306770	0	0	243450	246280	0	0	0	0
sp|Q92176|COR1A_BOVIN	0	0	0	0	0	0	0	0	0	0	100240	0	0	0	0	0	0	0	0	0
sp|Q95140|RLA0_BOVIN;tr|F1MDN4|F1MDN4_BOVIN	995070	897640	716500	879530	0	887410	868150	0	824900	803520	872810	1046400	903330	945720	873000	945910	0	0	626960	951730
sp|Q95KV7|NDUAD_BOVIN	0	0	0	0	0	0	0	0	0	0	0	77064	0	0	0	0	0	0	0	0
tr|A0A140T8D4|A0A140T8D4_BOVIN;sp|Q95M12|LGMN_BOVIN	360790	0	0	0	0	348010	369980	0	337180	307110	321050	300230	0	0	0	0	0	0	0	0
sp|Q95M18|ENPL_BOVIN	9083000	7471500	8169500	7292400	7420200	8592300	8081600	7196900	8852600	8778800	7417500	8680000	9432000	9131400	8853000	8294100	6504300	6396000	8671700	9826800
sp|Q9BEA2|ACSM1_BOVIN	10062000	11225000	10111000	12774000	10181000	10610000	11818000	14301000	12491000	13200000	12465000	10919000	10464000	10513000	12574000	10665000	12607000	10605000	10322000	9480700
sp|Q9BGI1|PRDX5_BOVIN	981070	994400	1054200	923410	1212200	1118900	953300	0	889430	1111700	842150	921090	817380	958240	973730	808810	0	0	0	982980
tr|A0A3Q1LW10|A0A3Q1LW10_BOVIN;tr|A0A452DI43|A0A452DI43_BOVIN;sp|Q9BGI2|PRDX4_BOVIN;tr|A0A3Q1MAI4|A0A3Q1MAI4_BOVIN	0	0	0	0	0	0	0	0	0	0	0	0	0	0	0	291210	0	0	0	0
sp|Q9BGI3|PRDX2_BOVIN	343840	431760	704350	0	709620	381530	366290	0	0	375290	409600	631990	493280	501350	0	442110	0	0	764310	0
tr|A0A3Q1LRU0|A0A3Q1LRU0_BOVIN;tr|A0A3Q1MYV7|A0A3Q1MYV7_BOVIN;sp|Q9GL30|PLBL1_BOVIN;tr|A0A3Q1M9S5|A0A3Q1M9S5_BOVIN;tr|A0A3Q1MC02|A0A3Q1MC02_BOVIN	0	0	0	0	0	140200	0	0	0	0	0	0	0	0	0	0	0	0	0	0
sp|Q9GMB8|SYSC_BOVIN	170640	156570	0	0	0	0	0	0	165990	158060	0	160690	0	0	149180	0	0	0	0	0
tr|A0A3Q1MES8|A0A3Q1MES8_BOVIN;sp|Q9MYP6|DHB14_BOVIN	142440	216910	0	0	0	0	0	0	0	256930	170750	195520	0	0	0	174050	0	0	0	0
tr|A0A3Q1LHM2|A0A3Q1LHM2_BOVIN;sp|Q9MZ13|VDAC3_BOVIN;tr|F6RQ58|F6RQ58_BOVIN;tr|A6H783|A6H783_BOVIN;tr|A0A3Q1M0L2|A0A3Q1M0L2_BOVIN	221630	239920	0	0	0	236500	0	0	0	265200	216210	0	0	0	0	0	0	0	0	0
sp|Q9N0V4|GSTM1_BOVIN;tr|A0A3Q1MQV0|A0A3Q1MQV0_BOVIN;tr|A0A3Q1NG91|A0A3Q1NG91_BOVIN;tr|A0A3Q1MJD4|A0A3Q1MJD4_BOVIN	3185600	5481100	1812000	2809200	4180800	3791700	2822900	3410000	2835400	2775100	3169700	1604400	2098700	2315400	2951100	1701700	2933800	1632700	1680700	2101900
tr|A0A3Q1M143|A0A3Q1M143_BOVIN;tr|A0A3S5ZPB1|A0A3S5ZPB1_BOVIN;sp|Q9N285|MTCH2_BOVIN	198270	295390	0	0	0	0	252460	0	0	208440	0	0	0	0	0	220230	0	0	0	0
sp|Q9TRY0|FKBP4_BOVIN;tr|F1MU79|F1MU79_BOVIN	369330	339470	0	0	0	0	263900	0	342730	410650	0	340930	0	0	0	293240	0	0	0	0
sp|Q9TS87|TAGL_BOVIN	0	0	0	0	0	0	0	0	0	0	0	376590	0	0	0	0	0	0	0	0
sp|Q9TTJ5|RGN_BOVIN;tr|A0A3Q1MLX2|A0A3Q1MLX2_BOVIN	11740000	10394000	7753400	10917000	10079000	8286600	10629000	12510000	16544000	12227000	14877000	9138200	8284700	6500000	10141000	15334000	12507000	6581000	7257600	8793700
sp|Q9TTK6|AOC3_BOVIN;tr|E1BD43|E1BD43_BOVIN;sp|O46406|AOCY_BOVIN	1486200	1127500	1015800	776010	965260	1006400	1350500	0	1716800	1163500	1316600	1170100	871150	590300	1056700	1338400	1246500	0	499160	803130
sp|Q9TU03|GDIR2_BOVIN;tr|A0A452DIS6|A0A452DIS6_BOVIN	254430	170450	0	0	0	0	0	0	0	208380	0	311830	0	0	0	269280	0	0	0	0
sp|Q9XSA7|CLIC4_BOVIN;tr|A2VE46|A2VE46_BOVIN	132150	148430	0	0	0	0	142800	0	0	0	0	0	0	0	0	102670	0	0	0	0
sp|Q9XSI3|RL10_BOVIN;tr|A0A452DIW1|A0A452DIW1_BOVIN;sp|Q2TBW8|RL10L_BOVIN;tr|A0A3Q1MLQ2|A0A3Q1MLQ2_BOVIN	190150	0	0	0	0	0	223960	0	0	197600	0	186010	0	0	187100	175480	0	0	0	0
sp|Q9XSJ4|ENOA_BOVIN;tr|F1MB08|F1MB08_BOVIN;tr|A0A3Q1MXQ0|A0A3Q1MXQ0_BOVIN;tr|A0A3Q1LGA6|A0A3Q1LGA6_BOVIN;tr|A0A3Q1LMT0|A0A3Q1LMT0_BOVIN;sp|Q3ZC09|ENOB_BOVIN;tr|A0A452DI31|A0A452DI31_BOVIN;tr|A0A3Q1M0V5|A0A3Q1M0V5_BOVIN;tr|A0A3Q1MIY8|A0A3Q1MIY8_BOVIN;tr|A6QR19|A6QR19_BOVIN	8822800	9886800	9179500	8367200	7209800	9459300	8439100	5565600	9104400	8986100	7842100	9232500	8394500	8689500	7900500	10209000	7423200	6774000	7781500	8928200
tr|Q08E18|Q08E18_BOVIN;sp|Q9XSK7|HDGF_BOVIN;tr|A0A3Q1M0D3|A0A3Q1M0D3_BOVIN;tr|E1BHR3|E1BHR3_BOVIN;sp|Q8MJG1|PSIP1_BOVIN;tr|F1MT65|F1MT65_BOVIN	0	188160	0	0	0	0	0	0	0	310370	0	220940	0	0	0	0	0	0	0	0
tr|A0A088QMV3|A0A088QMV3_BOVIN;tr|A0A3Q1MPS1|A0A3Q1MPS1_BOVIN	3300300	3869100	3125500	2810700	2000600	2875500	4725200	2370800	1973800	3036400	2922600	2769500	2569100	2997800	3656900	3064900	2937500	2997400	2353700	2735100
tr|F2Z4J1|F2Z4J1_BOVIN;tr|F2Z4G5|F2Z4G5_BOVIN;tr|A4IFU5|A4IFU5_BOVIN;tr|A0A0A0MP90|A0A0A0MP90_BOVIN	0	0	0	0	0	0	0	0	0	0	0	183720	0	0	0	0	0	0	0	0
tr|A0A0A0MP92|A0A0A0MP92_BOVIN;sp|A2I7N3|SPA37_BOVIN;CON__A2I7N3;tr|A0A3Q1MGP2|A0A3Q1MGP2_BOVIN	357090	432130	0	470480	0	271940	238690	0	315920	421120	357980	535170	0	0	0	413980	0	0	0	0
tr|A0A140T832|A0A140T832_BOVIN;sp|A5PK63|RS17_BOVIN	150910	140910	0	0	0	0	123180	0	0	0	145480	175160	0	0	0	157190	0	0	0	0
tr|A0A140T837|A0A140T837_BOVIN;sp|P56560|AOFB_BOVIN;sp|P21398|AOFA_BOVIN	2476200	3417900	2295200	1803500	1802700	2462900	2756000	1308000	1975100	2200900	2354900	2255000	2129000	2037800	2506800	3539800	476380	1074000	1858000	2582800
tr|A0A140T842|A0A140T842_BOVIN;tr|A0A3Q1LU64|A0A3Q1LU64_BOVIN;sp|Q59HJ6|LONM_BOVIN	162780	177120	0	0	0	0	182680	0	0	0	178350	174830	0	0	0	0	0	0	0	0
tr|A0A140T854|A0A140T854_BOVIN;sp|Q28035|GSTA1_BOVIN;tr|A0A3Q1MEC8|A0A3Q1MEC8_BOVIN;tr|E1BGC0|E1BGC0_BOVIN;tr|E1BKD8|E1BKD8_BOVIN	25027000	22233000	26719000	14771000	18470000	6343700	18703000	14191000	21519000	24105000	20509000	19539000	10242000	2203000	16534000	29088000	18024000	7184100	14889000	3699600
tr|A0A140T871|A0A140T871_BOVIN;sp|P00366|DHE3_BOVIN	22991000	24660000	15522000	19004000	19284000	19942000	22844000	15097000	26705000	29103000	19043000	29879000	22511000	18090000	31087000	23047000	15087000	17698000	13188000	20617000
tr|A0A140T874|A0A140T874_BOVIN;sp|Q0P5F9|AL8A1_BOVIN	1947800	1840600	1677000	1822400	1718600	1463200	1443400	0	1845300	1501300	1747300	1387500	1549600	1668000	1492600	2053600	0	0	1336900	1594900
tr|A0A140T892|A0A140T892_BOVIN;sp|P51176|TGM2_BOVIN;tr|A0A3Q1MI90|A0A3Q1MI90_BOVIN	2398300	749930	570820	0	470030	1014500	1197600	0	1660100	1239300	524640	1821700	250760	1149800	1388500	1465000	0	0	455790	1113800
tr|A0A3Q1M0V8|A0A3Q1M0V8_BOVIN;tr|A0A140T8A4|A0A140T8A4_BOVIN;sp|Q1JPJ8|THOP1_BOVIN	540100	591200	679120	0	0	552660	388530	0	425260	682780	508200	452320	0	0	422560	416040	0	0	0	0
tr|A0A140T8A5|A0A140T8A5_BOVIN;sp|Q9XSG3|IDHC_BOVIN	4643900	5021500	4438300	3838500	2512200	4557100	5057200	2887600	3085500	5062100	3961200	4461200	3962300	3301800	3501400	4244800	3546900	3656300	3320400	4708600
tr|A0A3Q1LFC5|A0A3Q1LFC5_BOVIN;tr|A7Z066|A7Z066_BOVIN	989910	959040	839750	856860	986310	900010	977100	0	1060400	797200	788100	1077600	0	0	1057500	1194900	0	0	918340	1199300
tr|A0A3Q1LFQ2|A0A3Q1LFQ2_BOVIN	0	255470	320370	0	0	0	329890	0	0	0	0	264050	0	0	0	234670	0	0	0	0
tr|A0A3Q1LFR2|A0A3Q1LFR2_BOVIN	0	0	0	0	0	0	0	0	0	0	0	0	0	0	506990	0	467350	0	0	0
tr|A0A3Q1M5C0|A0A3Q1M5C0_BOVIN;tr|A0A3Q1N0N4|A0A3Q1N0N4_BOVIN;tr|A0A3Q1M1V8|A0A3Q1M1V8_BOVIN;tr|A0A3Q1LQX6|A0A3Q1LQX6_BOVIN;tr|A0A3Q1LFZ6|A0A3Q1LFZ6_BOVIN;sp|Q5KR49|TPM1_BOVIN;tr|A0A3Q1LPQ6|A0A3Q1LPQ6_BOVIN	0	117720	0	0	0	0	0	0	0	0	0	172510	0	0	0	0	0	0	0	0
tr|A0A3Q1LG95|A0A3Q1LG95_BOVIN;tr|A7Z038|A7Z038_BOVIN	228650	346050	0	0	0	0	0	0	0	0	0	0	0	0	0	271180	0	0	0	0
tr|A0A3Q1LGQ8|A0A3Q1LGQ8_BOVIN;tr|A0A3Q1M1R3|A0A3Q1M1R3_BOVIN;tr|A0A3Q1LUQ9|A0A3Q1LUQ9_BOVIN;tr|A0A3Q1LTX9|A0A3Q1LTX9_BOVIN;tr|F1MQI3|F1MQI3_BOVIN;tr|A0A3Q1MG48|A0A3Q1MG48_BOVIN;tr|F1MT60|F1MT60_BOVIN;tr|A0A3Q1M707|A0A3Q1M707_BOVIN;tr|A0A3Q1MC60|A0A3Q1MC60_BOVIN;tr|A0A3Q1MEF9|A0A3Q1MEF9_BOVIN	0	0	0	0	367880	0	0	0	0	0	0	0	0	0	0	0	0	0	0	0
tr|A0A3Q1LGY9|A0A3Q1LGY9_BOVIN	0	0	0	0	0	0	0	0	0	0	37832	0	0	0	0	0	0	0	0	0
tr|A0A3Q1LHT7|A0A3Q1LHT7_BOVIN;tr|F1MDC1|F1MDC1_BOVIN	1450900	1590600	723970	465790	588760	902080	1287600	762820	1609900	1478300	927200	1029700	986630	976270	952910	1208200	0	1569700	741690	276020
tr|A0A3Q1LHX4|A0A3Q1LHX4_BOVIN;tr|A0A3Q1MJF5|A0A3Q1MJF5_BOVIN;tr|F1MX88|F1MX88_BOVIN	1073700	1798500	1548600	864810	1828200	1350500	1416100	452340	849720	1104900	1705200	1981100	1104700	1195600	1380000	1532500	398820	341020	1274100	1145300
tr|A0A3Q1LLB2|A0A3Q1LLB2_BOVIN;tr|A0A3Q1M6S3|A0A3Q1M6S3_BOVIN;tr|G3N2N7|G3N2N7_BOVIN;tr|A0A3Q1LI46|A0A3Q1LI46_BOVIN;tr|F1MD74|F1MD74_BOVIN;tr|A0A3Q1LT32|A0A3Q1LT32_BOVIN;tr|F1N161|F1N161_BOVIN;tr|F1MR96|F1MR96_BOVIN;tr|A0A3Q1MZC5|A0A3Q1MZC5_BOVIN;sp|P20811|ICAL_BOVIN	0	87416	0	0	110290	111530	90342	0	0	0	0	92951	0	0	0	84889	0	0	0	0
tr|A0A3Q1LIB4|A0A3Q1LIB4_BOVIN;tr|A0A3Q1MN97|A0A3Q1MN97_BOVIN;tr|F1N789|F1N789_BOVIN;tr|A0A3Q1MRN4|A0A3Q1MRN4_BOVIN	249280	0	0	0	0	0	280200	0	0	363840	0	0	0	0	0	260780	0	0	0	0
tr|A0A3Q1LID6|A0A3Q1LID6_BOVIN;tr|E1BMY1|E1BMY1_BOVIN	0	0	0	0	0	0	0	0	0	0	34733	0	0	0	0	0	0	0	0	0
tr|A0A3Q1LII6|A0A3Q1LII6_BOVIN;tr|F1MFB7|F1MFB7_BOVIN	601780	711210	0	0	0	0	751780	0	0	433220	610440	559700	0	0	685050	730590	0	0	0	0
tr|A0A3Q1N5A6|A0A3Q1N5A6_BOVIN;tr|A0A3Q1N1W0|A0A3Q1N1W0_BOVIN;tr|A0A3Q1MKR1|A0A3Q1MKR1_BOVIN;tr|A0A3Q1MUS8|A0A3Q1MUS8_BOVIN;tr|A0A3Q1LIU1|A0A3Q1LIU1_BOVIN;tr|F1N3H5|F1N3H5_BOVIN	0	71332	0	0	0	0	0	0	0	0	0	0	0	0	0	0	0	0	0	0
tr|A0A3Q1M1X4|A0A3Q1M1X4_BOVIN;tr|A0A3Q1LTF1|A0A3Q1LTF1_BOVIN;tr|F1MRZ5|F1MRZ5_BOVIN;tr|A0A3Q1LU83|A0A3Q1LU83_BOVIN;tr|A0A3Q1NBB0|A0A3Q1NBB0_BOVIN;tr|A0A3Q1MPD2|A0A3Q1MPD2_BOVIN;tr|A0A3Q1LIW2|A0A3Q1LIW2_BOVIN;tr|A0A3Q1LLF1|A0A3Q1LLF1_BOVIN;tr|A0A3Q1LKE5|A0A3Q1LKE5_BOVIN;tr|F1MRZ6|F1MRZ6_BOVIN	177550	0	0	0	0	201080	0	0	0	150250	163340	0	0	181910	215900	171720	0	0	0	0
tr|A0A3Q1N8I6|A0A3Q1N8I6_BOVIN;tr|F1N605|F1N605_BOVIN;tr|A0A3Q1M922|A0A3Q1M922_BOVIN;tr|A0A3Q1LVY5|A0A3Q1LVY5_BOVIN;tr|A7MB23|A7MB23_BOVIN;tr|A0A3Q1LJ93|A0A3Q1LJ93_BOVIN;tr|A0A3Q1MX54|A0A3Q1MX54_BOVIN;tr|A0A3Q1NKA6|A0A3Q1NKA6_BOVIN;tr|F1MGT4|F1MGT4_BOVIN	0	0	0	0	0	0	0	0	0	0	94592	0	0	0	0	0	0	0	0	0
tr|A0A3Q1LJG6|A0A3Q1LJG6_BOVIN	4569500	3555200	4746300	4286200	2924200	4177100	6461600	5369600	3209400	5169800	4204200	4470900	3786300	4690600	3511500	3731900	5250800	2652300	2804900	2879400
tr|A0A3Q1MNY2|A0A3Q1MNY2_BOVIN;tr|A0A3Q1LJJ0|A0A3Q1LJJ0_BOVIN;tr|E1B9X7|E1B9X7_BOVIN	0	0	0	0	0	33599	0	0	0	0	0	0	0	0	0	0	0	0	0	0
tr|G3N2G7|G3N2G7_BOVIN;tr|G3MY44|G3MY44_BOVIN;tr|A0A3Q1LSK2|A0A3Q1LSK2_BOVIN;tr|A0A3Q1MP69|A0A3Q1MP69_BOVIN;tr|A0A3Q1MYL9|A0A3Q1MYL9_BOVIN;tr|A0A3Q1M9W4|A0A3Q1M9W4_BOVIN;tr|A0A3Q1LJL4|A0A3Q1LJL4_BOVIN;tr|F1N0J2|F1N0J2_BOVIN;sp|P36225|MAP4_BOVIN;tr|F1MAZ3|F1MAZ3_BOVIN;tr|F1MAZ1|F1MAZ1_BOVIN	0	0	0	0	0	0	0	0	0	0	0	156570	0	0	0	156660	0	0	0	0
tr|A0A3Q1LXK9|A0A3Q1LXK9_BOVIN;tr|A0A3Q1MQG2|A0A3Q1MQG2_BOVIN;tr|A0A3Q1M2E4|A0A3Q1M2E4_BOVIN;tr|A0A3Q1M6Q7|A0A3Q1M6Q7_BOVIN;tr|A0A3Q1NIP5|A0A3Q1NIP5_BOVIN;tr|A0A3Q1LJL6|A0A3Q1LJL6_BOVIN;tr|A0A3Q1LVA4|A0A3Q1LVA4_BOVIN;tr|E1BF59|E1BF59_BOVIN;tr|A0A3Q1LXH1|A0A3Q1LXH1_BOVIN;tr|A0A3Q1MRS3|A0A3Q1MRS3_BOVIN	1137900	1495600	362160	602510	566100	288080	509010	966390	381150	1358700	975750	336430	622830	445760	984870	1295600	798100	0	0	575170
tr|A0A3Q1LJX0|A0A3Q1LJX0_BOVIN;tr|F1MJ59|F1MJ59_BOVIN;tr|A0A3Q1N1V2|A0A3Q1N1V2_BOVIN;sp|Q2T9R6|NIT2_BOVIN	375450	419410	0	463940	538420	320720	434560	0	412570	0	215040	368280	448900	399820	403840	0	0	0	0	0
tr|A0A3Q1M3S6|A0A3Q1M3S6_BOVIN;tr|F1N2P6|F1N2P6_BOVIN;tr|A0A3Q1LK42|A0A3Q1LK42_BOVIN	0	0	0	0	0	0	0	0	0	103690	0	0	0	0	0	0	0	0	0	0
tr|A0A3Q1LKV8|A0A3Q1LKV8_BOVIN;tr|F1MLV3|F1MLV3_BOVIN;tr|A0A3Q1ME81|A0A3Q1ME81_BOVIN	0	0	0	0	0	35972	0	0	0	0	0	0	0	0	0	0	0	0	0	0
tr|A0A3Q1LKY3|A0A3Q1LKY3_BOVIN;tr|A0A3Q1M7T0|A0A3Q1M7T0_BOVIN	711810	492530	0	0	0	0	630260	0	428540	522750	0	472200	0	0	478090	0	0	0	0	0
tr|A0A3Q1LL35|A0A3Q1LL35_BOVIN	0	0	0	0	0	0	0	0	0	0	0	67160	0	0	0	0	0	0	0	0
tr|A0A3Q1LZ84|A0A3Q1LZ84_BOVIN;tr|A0A3Q1MQD5|A0A3Q1MQD5_BOVIN;tr|A0A3Q1LLH4|A0A3Q1LLH4_BOVIN;tr|E1BQ11|E1BQ11_BOVIN;tr|A0A3Q1M7R4|A0A3Q1M7R4_BOVIN	127860	0	0	0	0	0	0	0	0	0	0	0	0	0	0	0	0	0	0	0
tr|A5D788|A5D788_BOVIN;tr|A0A3Q1LM94|A0A3Q1LM94_BOVIN	0	0	0	0	0	0	0	0	0	227330	0	0	0	0	0	0	0	0	0	0
tr|A0A3Q1LMA6|A0A3Q1LMA6_BOVIN;tr|A0A3S5ZP51|A0A3S5ZP51_BOVIN	0	0	0	0	0	0	0	0	0	0	0	0	0	0	0	67850	0	0	0	0
tr|A0A3Q1MDD4|A0A3Q1MDD4_BOVIN;tr|A0A3Q1LMC1|A0A3Q1LMC1_BOVIN;tr|A3KMY8|A3KMY8_BOVIN;tr|A0A3Q1NB19|A0A3Q1NB19_BOVIN;tr|A0A3Q1NKM6|A0A3Q1NKM6_BOVIN	0	0	0	0	0	0	0	0	0	0	0	0	0	0	193270	143610	0	0	0	0
tr|A0A3Q1LMM3|A0A3Q1LMM3_BOVIN;tr|A5PJV5|A5PJV5_BOVIN;sp|P27718|DDC_BOVIN;tr|A0A3Q1LX98|A0A3Q1LX98_BOVIN	0	0	0	0	0	0	0	0	0	149260	0	0	0	0	0	0	0	0	0	0
tr|A0A3Q1LMP2|A0A3Q1LMP2_BOVIN;tr|E1BMX0|E1BMX0_BOVIN;tr|A5D7R9|A5D7R9_BOVIN;tr|G3N1U2|G3N1U2_BOVIN;tr|G3MXH2|G3MXH2_BOVIN;tr|A0A3Q1LKB7|A0A3Q1LKB7_BOVIN	79381	0	0	0	0	0	0	0	0	0	0	0	0	0	0	0	0	0	0	0
tr|A0A3Q1NLJ8|A0A3Q1NLJ8_BOVIN;tr|A0A3Q1LV88|A0A3Q1LV88_BOVIN;tr|A0A3Q1M3I4|A0A3Q1M3I4_BOVIN;tr|A0A3Q1LMT1|A0A3Q1LMT1_BOVIN;tr|A0A3Q1MQT0|A0A3Q1MQT0_BOVIN;tr|F1MIP7|F1MIP7_BOVIN;tr|A0A3Q1LT82|A0A3Q1LT82_BOVIN;tr|A0A3Q1LRZ6|A0A3Q1LRZ6_BOVIN;tr|A0A3Q1LTY1|A0A3Q1LTY1_BOVIN	0	31149	0	0	0	0	0	0	0	0	0	0	0	0	0	0	0	0	0	0
tr|A0A3Q1LMV3|A0A3Q1LMV3_BOVIN;tr|E1BKY3|E1BKY3_BOVIN	204390	0	0	0	0	0	0	0	0	0	0	0	0	0	0	0	0	0	0	0
tr|A0A3Q1LMV9|A0A3Q1LMV9_BOVIN	2062900	2081700	0	578860	685010	0	117150	330560	543400	870190	2686200	412510	0	545800	1427000	1589600	0	428190	308210	848650
tr|A0A3Q1LN22|A0A3Q1LN22_BOVIN;sp|Q07536|MMSA_BOVIN;tr|F1N7K8|F1N7K8_BOVIN	4284900	3195900	3856900	3687700	3031800	4065400	5032300	5208500	3000200	4989100	5044500	4179800	3299600	4219800	4540600	5338300	4144800	2679900	4269600	4694400
tr|A0A3Q1LN69|A0A3Q1LN69_BOVIN;tr|Q2TA04|Q2TA04_BOVIN	670600	0	0	0	0	0	0	0	0	0	0	1191200	0	0	0	753240	0	0	0	0
tr|A0A3Q1LNE9|A0A3Q1LNE9_BOVIN;tr|Q3ZBS7|Q3ZBS7_BOVIN;CON__Q3ZBS7	196690	192110	0	0	311770	0	0	0	155640	258580	0	231930	268400	0	281760	0	0	0	269440	0
tr|E1B8N6|E1B8N6_BOVIN;tr|A7YY47|A7YY47_BOVIN;tr|A0A3Q1LNG7|A0A3Q1LNG7_BOVIN	0	0	0	0	0	0	0	0	0	102470	0	0	0	0	0	0	0	0	0	0
tr|F1N5J8|F1N5J8_BOVIN;tr|A0A3Q1LNW7|A0A3Q1LNW7_BOVIN	2364400	386470	1043400	777700	0	1085600	735720	2950800	730890	1019300	778730	2324200	589920	810560	3107500	747160	822730	1172700	687880	1853400
tr|A0A3Q1LPG0|A0A3Q1LPG0_BOVIN	727900	604090	871180	0	0	0	464450	0	979940	0	652780	951510	564600	649990	652770	941860	0	0	631280	0
tr|A0A3Q1M9M4|A0A3Q1M9M4_BOVIN;tr|F1N1T3|F1N1T3_BOVIN;tr|A0A3Q1MGG2|A0A3Q1MGG2_BOVIN;tr|A0A3Q1M6L0|A0A3Q1M6L0_BOVIN;tr|A0A3Q1LPG1|A0A3Q1LPG1_BOVIN;tr|A0A3Q1NLQ9|A0A3Q1NLQ9_BOVIN;tr|F1N1T2|F1N1T2_BOVIN;tr|A0A3Q1MY58|A0A3Q1MY58_BOVIN	0	0	0	0	0	0	0	0	0	0	0	0	0	0	0	49219	0	0	0	0
tr|A0A3Q1LPH5|A0A3Q1LPH5_BOVIN	0	0	0	0	0	0	0	0	0	0	0	36293	0	0	0	0	0	0	0	0
tr|F1MSQ9|F1MSQ9_BOVIN;tr|A0A3Q1MVE5|A0A3Q1MVE5_BOVIN;tr|A0A3Q1LPP7|A0A3Q1LPP7_BOVIN;tr|A0A3Q1MKK7|A0A3Q1MKK7_BOVIN;tr|F1MCA8|F1MCA8_BOVIN	89054	0	0	0	0	0	96664	0	0	0	0	0	0	0	0	98051	0	0	0	0
tr|A0A3Q1LPX4|A0A3Q1LPX4_BOVIN;tr|F6RJG0|F6RJG0_BOVIN	0	333510	0	0	0	0	0	0	0	0	0	0	0	0	0	0	0	0	0	0
tr|A0A3Q1LPY1|A0A3Q1LPY1_BOVIN;tr|A0A3Q1M2V4|A0A3Q1M2V4_BOVIN;tr|E1BGI0|E1BGI0_BOVIN;tr|A0A3Q1N4W6|A0A3Q1N4W6_BOVIN;tr|G3X771|G3X771_BOVIN;tr|A0A3Q1LLE7|A0A3Q1LLE7_BOVIN;tr|A0A3Q1M4U7|A0A3Q1M4U7_BOVIN;tr|A0A3Q1LSK6|A0A3Q1LSK6_BOVIN;tr|A0A3Q1MWA1|A0A3Q1MWA1_BOVIN;tr|A0A3Q1MBX4|A0A3Q1MBX4_BOVIN;tr|A0A3Q1MIC7|A0A3Q1MIC7_BOVIN;tr|A0A3Q1MR76|A0A3Q1MR76_BOVIN;tr|E1BLT5|E1BLT5_BOVIN;tr|A0A3Q1MB23|A0A3Q1…	200050	0	335930	0	0	244250	0	0	0	260330	210290	0	0	0	0	0	0	0	0	0
tr|A0A3Q1M0T4|A0A3Q1M0T4_BOVIN;tr|A0A3Q1MU31|A0A3Q1MU31_BOVIN;tr|Q3SYT9|Q3SYT9_BOVIN;tr|A0A3Q1MDS1|A0A3Q1MDS1_BOVIN;tr|A0A3Q1LPY4|A0A3Q1LPY4_BOVIN;tr|A0A3Q1LX34|A0A3Q1LX34_BOVIN	0	0	0	0	0	0	0	0	0	0	0	0	110920	0	0	0	0	0	0	0
tr|A0A3Q1MQ74|A0A3Q1MQ74_BOVIN;tr|G3X755|G3X755_BOVIN;tr|A0A3Q1LQI3|A0A3Q1LQI3_BOVIN;tr|A0A3Q1MUJ8|A0A3Q1MUJ8_BOVIN	0	0	0	0	0	0	0	0	0	16250	0	0	0	0	0	0	0	0	0	0
tr|A0A3Q1LQM4|A0A3Q1LQM4_BOVIN;tr|F1MCU4|F1MCU4_BOVIN;tr|A0A3Q1LTG0|A0A3Q1LTG0_BOVIN;sp|Q9N179|41_BOVIN;tr|A0A3Q1LH48|A0A3Q1LH48_BOVIN;tr|A0A3Q1LYH7|A0A3Q1LYH7_BOVIN	0	0	0	0	0	0	32387	0	0	0	0	0	0	0	0	0	0	0	0	0
tr|Q0P5G9|Q0P5G9_BOVIN;tr|A0A3Q1LQN6|A0A3Q1LQN6_BOVIN	0	0	0	0	0	0	0	0	0	0	27600	0	0	0	0	0	0	0	0	0
tr|A0A3Q1LQZ4|A0A3Q1LQZ4_BOVIN;tr|A0A3Q1MS46|A0A3Q1MS46_BOVIN;tr|A0A3Q1MDU8|A0A3Q1MDU8_BOVIN;tr|A0A3Q1M1N1|A0A3Q1M1N1_BOVIN;tr|A0A3Q1MAG0|A0A3Q1MAG0_BOVIN;tr|A8WFL6|A8WFL6_BOVIN;tr|A0A3Q1N2K8|A0A3Q1N2K8_BOVIN;tr|A0A3Q1N4B7|A0A3Q1N4B7_BOVIN;tr|F1MRT9|F1MRT9_BOVIN	0	0	0	0	0	0	0	0	0	31760	0	0	0	0	0	0	0	0	0	0
tr|F1N301|F1N301_BOVIN;tr|A0A3Q1LR67|A0A3Q1LR67_BOVIN	389710	404080	0	0	0	352310	386270	0	281950	433700	291740	0	0	0	344950	248780	0	291180	0	0
tr|A0A3Q1LW23|A0A3Q1LW23_BOVIN;tr|A0A3Q1LRD6|A0A3Q1LRD6_BOVIN;tr|E1BGC1|E1BGC1_BOVIN;tr|A0A3Q1MLC6|A0A3Q1MLC6_BOVIN;tr|A0A3Q1LY56|A0A3Q1LY56_BOVIN	0	104760	0	0	0	0	0	0	0	0	0	0	0	0	0	0	0	0	0	0
tr|A0A3Q1NGI1|A0A3Q1NGI1_BOVIN;tr|A0A3Q1LRL7|A0A3Q1LRL7_BOVIN;sp|Q3SYZ6|XYLB_BOVIN;tr|A0A3Q1MR05|A0A3Q1MR05_BOVIN	507840	449140	766170	474730	602520	403130	402800	776540	478430	695120	430970	469850	0	466510	571060	375530	0	0	421380	0
tr|A0A3Q1LRN7|A0A3Q1LRN7_BOVIN;tr|F1MM13|F1MM13_BOVIN	1416700	1381000	1480600	1151200	1397100	1292300	1321300	1248000	794850	1326800	1264000	1248700	1015600	1352000	1229600	1253700	0	527620	1449400	1409300
tr|A0A3Q1LRU3|A0A3Q1LRU3_BOVIN;tr|Q3ZBW6|Q3ZBW6_BOVIN	1598400	2399600	1623100	1391400	1141700	1490300	1609600	0	1219000	1405900	1852900	1651200	1687500	1461400	1286600	1230200	958940	0	1100100	1526500
tr|A0A3Q1LRY6|A0A3Q1LRY6_BOVIN;tr|E1B8K6|E1B8K6_BOVIN;tr|G3X7M4|G3X7M4_BOVIN;tr|G3MYJ0|G3MYJ0_BOVIN;tr|A0A3Q1NB16|A0A3Q1NB16_BOVIN	191160	0	0	0	0	0	0	0	0	0	0	0	0	0	0	189440	0	0	0	0
tr|A0A3Q1LS06|A0A3Q1LS06_BOVIN	1444100	803000	0	0	0	0	1452200	0	1531800	2151100	0	1541100	0	0	1327200	1338500	0	0	0	0
tr|A0A3Q1LS09|A0A3Q1LS09_BOVIN;tr|Q3SX36|Q3SX36_BOVIN	0	0	0	0	0	0	0	0	0	0	0	26553	0	0	0	0	0	0	0	0
tr|A0A3Q1LS67|A0A3Q1LS67_BOVIN;tr|F6PRB5|F6PRB5_BOVIN	1283800	1496200	1460600	1390900	1298600	1285400	1462700	1128400	1298300	1731500	1238800	1289900	1460900	1162300	1404300	1382500	1415800	0	1241000	0
tr|A0A3Q1LSN0|A0A3Q1LSN0_BOVIN;tr|F1MYX5|F1MYX5_BOVIN	624150	398570	0	0	0	0	510540	0	588180	776320	0	725970	0	0	469810	712820	0	0	0	0
tr|A0A3Q1LSS0|A0A3Q1LSS0_BOVIN;tr|F1MET0|F1MET0_BOVIN	0	0	103910	0	0	0	0	0	0	0	0	0	0	0	0	0	0	0	0	0
tr|A0A3Q1LT60|A0A3Q1LT60_BOVIN	0	218370	0	0	0	0	0	0	0	0	0	0	0	0	0	0	0	0	0	0
tr|F1MSE4|F1MSE4_BOVIN;tr|A0A3Q1LWY0|A0A3Q1LWY0_BOVIN;tr|A0A3Q1M0G3|A0A3Q1M0G3_BOVIN;tr|A0A3Q1NIR2|A0A3Q1NIR2_BOVIN;tr|F1MQ57|F1MQ57_BOVIN;tr|A0A3Q1N4F3|A0A3Q1N4F3_BOVIN;tr|A0A3Q1LTP9|A0A3Q1LTP9_BOVIN;tr|A0A3Q1ME13|A0A3Q1ME13_BOVIN	0	0	0	0	0	0	0	0	0	0	0	0	0	0	0	30772	0	0	0	0
tr|A0A3Q1LTX4|A0A3Q1LTX4_BOVIN;tr|F1MLW0|F1MLW0_BOVIN;sp|Q27976|CALD1_BOVIN	221570	244800	246800	219230	0	257620	0	0	0	275730	225560	0	0	312050	212510	204530	0	304540	0	222580
tr|E1BF20|E1BF20_BOVIN;tr|A0A3Q1LU71|A0A3Q1LU71_BOVIN;tr|A0A3Q1MIG4|A0A3Q1MIG4_BOVIN;tr|A0A3Q1N348|A0A3Q1N348_BOVIN;tr|A0A3Q1MIM4|A0A3Q1MIM4_BOVIN	0	189400	0	0	0	0	202130	0	0	166850	0	220830	0	0	208100	205240	0	0	0	0
tr|A0A3Q1LU84|A0A3Q1LU84_BOVIN;tr|F6QN80|F6QN80_BOVIN	0	0	0	0	0	0	0	0	0	0	0	0	0	0	0	52755	0	0	0	0
tr|A0A3Q1LU90|A0A3Q1LU90_BOVIN;tr|A0A3Q1MR68|A0A3Q1MR68_BOVIN;tr|Q1RMR3|Q1RMR3_BOVIN	0	0	0	0	0	0	0	0	0	0	34275	0	0	0	0	0	0	0	0	0
tr|A4FUZ3|A4FUZ3_BOVIN;tr|A0A3Q1LUA4|A0A3Q1LUA4_BOVIN	0	0	0	0	0	0	0	0	0	0	60738	0	0	0	0	0	0	0	0	0
tr|A0A3Q1LWV8|A0A3Q1LWV8_BOVIN;tr|A0A3Q1LUE9|A0A3Q1LUE9_BOVIN	0	229860	0	480860	356260	0	0	0	462830	530550	383490	0	0	0	456010	381600	0	0	0	0
tr|G3MZ54|G3MZ54_BOVIN;tr|A0A3Q1NG34|A0A3Q1NG34_BOVIN;tr|A0A3Q1LUG5|A0A3Q1LUG5_BOVIN;tr|F1N6W6|F1N6W6_BOVIN	0	0	0	0	0	0	0	0	0	0	23227	0	0	0	0	0	0	0	0	0
tr|A0A3Q1LUG9|A0A3Q1LUG9_BOVIN;tr|F1MKS3|F1MKS3_BOVIN	428290	427440	0	376770	0	379360	325290	0	480700	267280	388040	462150	338650	0	413880	466840	0	0	0	398600
tr|G3N1Q0|G3N1Q0_BOVIN;tr|A0A3Q1NCP7|A0A3Q1NCP7_BOVIN;tr|A0A3Q1LUM9|A0A3Q1LUM9_BOVIN;tr|E1BPP6|E1BPP6_BOVIN;tr|A0A3Q1LW25|A0A3Q1LW25_BOVIN;tr|A0A3Q1LKL3|A0A3Q1LKL3_BOVIN;tr|A0A3Q1LZ54|A0A3Q1LZ54_BOVIN	171980	172230	0	0	0	0	187990	0	0	210120	0	266510	0	0	328790	175770	0	0	0	0
tr|A0A3Q1LYL5|A0A3Q1LYL5_BOVIN;tr|A0A3Q1LUQ7|A0A3Q1LUQ7_BOVIN;tr|A0A3Q1MM69|A0A3Q1MM69_BOVIN;tr|A4FV90|A4FV90_BOVIN;tr|A0A3Q1N969|A0A3Q1N969_BOVIN;tr|A0A3Q1LTS4|A0A3Q1LTS4_BOVIN	2141100	1275400	1135200	1629500	719570	1532900	3026900	756410	1685300	2086000	1289800	1389800	713880	1327600	2008900	1776300	534610	1500900	0	1044300
tr|E1BAN2|E1BAN2_BOVIN;tr|A0A3Q1LUR7|A0A3Q1LUR7_BOVIN	0	0	0	0	0	0	0	0	0	0	0	183880	0	0	0	0	0	0	0	0
tr|A0A3Q1MNM7|A0A3Q1MNM7_BOVIN;tr|A0A3Q1MB68|A0A3Q1MB68_BOVIN;tr|A0A3Q1LUT2|A0A3Q1LUT2_BOVIN;tr|A0A3Q1MH27|A0A3Q1MH27_BOVIN;tr|F1MX04|F1MX04_BOVIN	0	0	0	0	0	0	0	0	0	101180	0	0	0	0	0	0	0	0	0	0
tr|A0A3Q1LUX3|A0A3Q1LUX3_BOVIN;tr|A0A3Q1LVL7|A0A3Q1LVL7_BOVIN;tr|E1B7G9|E1B7G9_BOVIN	0	108130	0	0	0	0	0	0	0	0	0	0	0	0	0	0	0	0	0	0
tr|E1BEN4|E1BEN4_BOVIN;tr|A0A3Q1LUY6|A0A3Q1LUY6_BOVIN;tr|A0A3Q1LUF4|A0A3Q1LUF4_BOVIN	0	45241	0	0	0	0	0	0	0	0	0	0	0	0	0	0	0	0	0	0
tr|G5E5T1|G5E5T1_BOVIN;tr|A0A3Q1LV39|A0A3Q1LV39_BOVIN	134450	144800	0	0	0	0	0	0	0	0	0	0	0	0	0	0	0	0	0	0
tr|A6QQT4|A6QQT4_BOVIN;tr|A0A3Q1M722|A0A3Q1M722_BOVIN;tr|A0A3Q1LV44|A0A3Q1LV44_BOVIN;tr|A0A3Q1LZB8|A0A3Q1LZB8_BOVIN;tr|A0A3Q1LJ52|A0A3Q1LJ52_BOVIN;tr|F1N015|F1N015_BOVIN;sp|Q1JPA0|AL3B1_BOVIN;tr|A0A3Q1LKF2|A0A3Q1LKF2_BOVIN;tr|A0A3Q1M3Q4|A0A3Q1M3Q4_BOVIN	863970	1053000	975800	871410	1314100	924640	1230800	547930	1041800	1239900	932080	1113100	996890	1091800	782760	950930	836440	0	888260	920860
tr|A0A3Q1LV94|A0A3Q1LV94_BOVIN;tr|A0A3Q1MU95|A0A3Q1MU95_BOVIN;tr|A0A3Q1MBW7|A0A3Q1MBW7_BOVIN;tr|A6QLD6|A6QLD6_BOVIN	0	239820	0	0	0	0	0	0	0	0	0	0	0	0	0	218200	0	0	0	0
tr|A0A3Q1MPB3|A0A3Q1MPB3_BOVIN;tr|A0A3Q1LVA9|A0A3Q1LVA9_BOVIN;tr|F1N647|F1N647_BOVIN;sp|Q71SP7|FAS_BOVIN	0	0	0	0	0	0	0	0	0	0	0	0	0	0	0	29446	0	0	0	0
tr|A0A3Q1LVG3|A0A3Q1LVG3_BOVIN;tr|F1N2K8|F1N2K8_BOVIN	0	0	0	0	0	0	0	0	0	0	53924	0	0	0	0	0	0	0	0	0
tr|A0A3Q1LVG8|A0A3Q1LVG8_BOVIN;tr|A6QL68|A6QL68_BOVIN;tr|A0A3Q1LZZ3|A0A3Q1LZZ3_BOVIN;tr|E1BI68|E1BI68_BOVIN	157470	126790	0	0	0	0	0	0	0	0	0	0	0	0	137120	138770	0	0	0	0
tr|A0A3Q1LWG5|A0A3Q1LWG5_BOVIN;tr|E1BFB0|E1BFB0_BOVIN;tr|A0A3Q1M8L3|A0A3Q1M8L3_BOVIN;tr|A0A3Q1NKL1|A0A3Q1NKL1_BOVIN;tr|A0A3Q1MT78|A0A3Q1MT78_BOVIN;tr|A0A3Q1LNC8|A0A3Q1LNC8_BOVIN;tr|A0A3Q1N827|A0A3Q1N827_BOVIN	1298600	1231900	528350	637250	381620	461880	879270	0	542860	1278600	652160	1161300	458500	821740	803350	868950	0	0	446560	476810
tr|A0A3Q1LWN4|A0A3Q1LWN4_BOVIN;tr|A0A3Q1N7L1|A0A3Q1N7L1_BOVIN;tr|E1BME9|E1BME9_BOVIN	0	32583	0	0	0	0	0	0	0	0	0	0	0	0	0	0	0	0	0	0
tr|A0A3Q1LWZ2|A0A3Q1LWZ2_BOVIN	730320	486470	692400	588530	650020	1081000	1177600	0	1003700	501840	890590	802320	845010	0	1260200	701410	671730	0	0	1335800
tr|A0A3Q1LXA8|A0A3Q1LXA8_BOVIN;tr|A0A3Q1LQV8|A0A3Q1LQV8_BOVIN;tr|Q2KIV7|Q2KIV7_BOVIN	238430	0	0	0	0	0	0	0	0	0	0	272900	0	0	0	0	0	0	0	0
tr|A0A3Q1MAV9|A0A3Q1MAV9_BOVIN;tr|A0A3Q1MY36|A0A3Q1MY36_BOVIN;tr|A0A3Q1M9S2|A0A3Q1M9S2_BOVIN;tr|A0A3Q1LXW3|A0A3Q1LXW3_BOVIN	0	0	0	0	0	0	0	0	0	0	0	0	0	0	0	122010	0	0	0	0
tr|G5E5V6|G5E5V6_BOVIN;tr|A0A3Q1LY29|A0A3Q1LY29_BOVIN;tr|A0A3Q1MAJ2|A0A3Q1MAJ2_BOVIN	0	0	0	0	0	0	0	0	0	31507	0	0	0	0	0	0	0	0	0	0
tr|A0A3Q1LYE7|A0A3Q1LYE7_BOVIN;tr|A1L528|A1L528_BOVIN;tr|A0A3Q1N147|A0A3Q1N147_BOVIN;tr|Q3ZBD1|Q3ZBD1_BOVIN	0	0	0	0	0	0	0	0	179100	0	0	0	0	0	0	0	0	0	0	0
tr|A0A3Q1LYI6|A0A3Q1LYI6_BOVIN;tr|F1MXX0|F1MXX0_BOVIN;tr|A0A3Q1MFE4|A0A3Q1MFE4_BOVIN	285400	293550	0	0	0	0	257520	0	0	248990	0	0	0	0	0	294670	0	0	0	0
tr|A0A3Q1LYU3|A0A3Q1LYU3_BOVIN;tr|A5PJD6|A5PJD6_BOVIN	0	56169	0	0	0	0	0	0	0	0	0	0	0	0	0	0	0	0	0	0
tr|A0A3Q1LYU5|A0A3Q1LYU5_BOVIN	9787800	9930100	10704000	8179100	7361100	12599000	10301000	5898400	7610500	8900900	12505000	8031700	4520300	6969700	11829000	11839000	9950000	5515900	8229500	6995400
tr|Q08DN5|Q08DN5_BOVIN;tr|A0A3Q1LYY4|A0A3Q1LYY4_BOVIN;tr|A0A3Q1M201|A0A3Q1M201_BOVIN;tr|A0A3Q1M387|A0A3Q1M387_BOVIN	253940	388490	0	0	0	0	347700	0	0	456370	336640	0	0	0	316310	365510	0	0	0	0
tr|A0A3Q1LZ03|A0A3Q1LZ03_BOVIN	2773200	1607600	2976800	2124900	2547200	2196100	3204200	0	1684600	1433200	2381700	1234800	1348700	1500500	1605900	2276500	0	0	1927900	1899100
tr|F1MFZ8|F1MFZ8_BOVIN;tr|A0A3Q1M1H2|A0A3Q1M1H2_BOVIN;tr|A0A3Q1LZ44|A0A3Q1LZ44_BOVIN	0	0	0	0	0	0	0	0	0	0	0	0	0	0	0	44577	0	0	0	0
tr|A0A3Q1LZ47|A0A3Q1LZ47_BOVIN;tr|Q2HJ65|Q2HJ65_BOVIN;tr|Q1LZ92|Q1LZ92_BOVIN	124800	128940	0	0	0	0	0	0	0	0	0	0	0	0	0	137130	0	0	0	0
tr|Q3ZC44|Q3ZC44_BOVIN;tr|A0A3Q1LZD9|A0A3Q1LZD9_BOVIN	58470	0	0	0	0	0	0	0	0	0	0	0	0	0	0	0	0	0	0	0
tr|A0A3Q1LZQ4|A0A3Q1LZQ4_BOVIN;tr|E1BAX6|E1BAX6_BOVIN;tr|A0A3Q1NAD5|A0A3Q1NAD5_BOVIN	0	0	0	0	0	0	188730	0	0	0	0	0	0	0	0	0	0	0	0	0
tr|A0A3Q1LZU8|A0A3Q1LZU8_BOVIN;tr|F1N6Y1|F1N6Y1_BOVIN;tr|A0A3Q1N1T6|A0A3Q1N1T6_BOVIN	1685300	1661400	1248100	1394900	843280	1368400	1375600	0	1295500	1254600	1416100	1765700	1406400	1303600	1590200	1504100	0	0	909270	1079600
tr|G3MWK1|G3MWK1_BOVIN;tr|A0A3Q1LZW1|A0A3Q1LZW1_BOVIN	0	0	0	0	0	0	0	0	0	46326	0	0	0	0	0	0	0	0	0	0
tr|A0A3Q1M071|A0A3Q1M071_BOVIN	0	0	0	0	0	0	0	0	0	0	0	382550	0	0	0	0	0	0	0	0
tr|Q58CX1|Q58CX1_BOVIN;tr|A0A3Q1M1I6|A0A3Q1M1I6_BOVIN;tr|Q0V7N7|Q0V7N7_BOVIN	0	349080	0	0	0	0	0	0	0	234980	0	0	0	0	0	226900	0	0	0	0
tr|A0A3Q1MDT7|A0A3Q1MDT7_BOVIN;tr|A0A3Q1M1Z1|A0A3Q1M1Z1_BOVIN	0	0	0	0	0	0	0	0	0	0	0	2093300	0	0	0	0	0	0	0	0
tr|A0A3Q1N427|A0A3Q1N427_BOVIN;tr|G5E5R0|G5E5R0_BOVIN;tr|A0A3Q1M207|A0A3Q1M207_BOVIN;tr|G5E540|G5E540_BOVIN	1911100	1780000	2111300	1336500	1838500	3064300	3766200	0	1243900	3577700	1459900	2012700	1659400	2222000	2293800	2160000	2439700	1141500	1510900	3045800
tr|F1MJ80|F1MJ80_BOVIN;tr|A0A3Q1M241|A0A3Q1M241_BOVIN	0	182990	0	0	0	0	0	0	0	0	0	0	0	0	0	0	0	0	0	0
tr|E1BN59|E1BN59_BOVIN;tr|A0A3Q1M294|A0A3Q1M294_BOVIN	0	0	0	0	0	0	141270	0	0	0	0	0	0	0	0	0	0	0	0	0
tr|A0A3Q1M2H4|A0A3Q1M2H4_BOVIN;tr|F1N441|F1N441_BOVIN;sp|A6QR56|A16A1_BOVIN	474090	500130	495590	449730	529580	0	531770	0	295220	581260	486710	519480	356050	0	381250	436060	0	0	0	0
tr|A0A3Q1M4S0|A0A3Q1M4S0_BOVIN;tr|A0A3Q1MCP0|A0A3Q1MCP0_BOVIN;tr|A0A3Q1M2P2|A0A3Q1M2P2_BOVIN;tr|A0A3Q1MNN6|A0A3Q1MNN6_BOVIN;tr|A0A3Q1M8I5|A0A3Q1M8I5_BOVIN;tr|A0A3Q1NGH3|A0A3Q1NGH3_BOVIN;tr|F1MJK3|F1MJK3_BOVIN;tr|A0A3Q1LLI6|A0A3Q1LLI6_BOVIN;tr|F1MI18|F1MI18_BOVIN;tr|A0A3Q1LKK3|A0A3Q1LKK3_BOVIN;CON__ENSEMBL:ENSBTAP00000037665	0	0	162810	0	0	0	0	0	0	167180	0	0	0	0	0	0	0	0	0	0
tr|F1MJQ1|F1MJQ1_BOVIN;tr|A0A3Q1M3K7|A0A3Q1M3K7_BOVIN;sp|Q3T0F5|RAB7A_BOVIN;tr|A0A3Q1M3F1|A0A3Q1M3F1_BOVIN;tr|A0A3Q1LUM6|A0A3Q1LUM6_BOVIN	422800	394450	0	0	493180	0	376840	0	346160	389710	0	448080	0	477370	365330	405940	0	0	0	0
tr|A0A3Q1M3L6|A0A3Q1M3L6_BOVIN	240780	0	0	0	0	0	0	0	0	0	0	0	0	0	0	0	0	0	0	0
tr|F1MMR6|F1MMR6_BOVIN;tr|A0A3Q1M3Z5|A0A3Q1M3Z5_BOVIN;sp|P80209|CATD_BOVIN	1894400	628970	0	0	422290	0	1173800	0	558930	776110	1010000	1238400	986940	458720	284460	1073300	0	0	0	0
tr|A0A3Q1M423|A0A3Q1M423_BOVIN	1276300	1170000	0	0	0	0	1173600	0	879000	572380	0	668070	0	0	739400	1009200	0	0	0	0
tr|A0A3Q1M4V7|A0A3Q1M4V7_BOVIN;tr|A0A3Q1LQU9|A0A3Q1LQU9_BOVIN;tr|M0QW09|M0QW09_BOVIN;tr|A0A3Q1LZ28|A0A3Q1LZ28_BOVIN;tr|G3X742|G3X742_BOVIN	319260	0	0	0	0	277800	692250	0	314930	345880	261510	229400	0	425140	408170	520880	0	0	0	227970
tr|E1BNJ0|E1BNJ0_BOVIN;tr|A0A3Q1M5C4|A0A3Q1M5C4_BOVIN	0	0	0	0	0	0	0	0	0	0	41977	0	0	0	0	0	0	0	0	0
tr|A0A3Q1M5S5|A0A3Q1M5S5_BOVIN	0	0	0	0	0	0	0	0	0	0	106830	0	0	0	0	0	0	0	0	0
tr|A4IF72|A4IF72_BOVIN;tr|A0A3Q1M6B6|A0A3Q1M6B6_BOVIN	0	0	0	0	0	0	0	0	131710	0	0	0	0	0	0	0	0	0	0	0
tr|A0A3Q1N7S2|A0A3Q1N7S2_BOVIN;tr|A0A3Q1NLM6|A0A3Q1NLM6_BOVIN;tr|E1BFI2|E1BFI2_BOVIN;tr|A0A3Q1M6S6|A0A3Q1M6S6_BOVIN	0	0	0	0	0	0	104870	0	0	0	0	0	0	0	0	0	0	0	0	0
tr|A0A3Q1M6S8|A0A3Q1M6S8_BOVIN;tr|F1MMR5|F1MMR5_BOVIN;tr|A0A3Q1MH81|A0A3Q1MH81_BOVIN;tr|A8E4R1|A8E4R1_BOVIN	401800	641260	0	325850	510710	291520	729920	0	144280	461050	567490	406840	0	0	338930	453670	0	0	0	0
tr|A0A3Q1M7J8|A0A3Q1M7J8_BOVIN;tr|A0A3Q1NG39|A0A3Q1NG39_BOVIN	716110	0	0	0	0	0	0	0	0	0	0	0	0	0	546600	771370	0	0	0	0
tr|Q0IIA3|Q0IIA3_BOVIN;tr|A0A3Q1M7S5|A0A3Q1M7S5_BOVIN;tr|F6QQY9|F6QQY9_BOVIN	0	0	0	0	0	0	0	0	0	0	0	0	0	0	0	0	0	207550	0	0
tr|A0A3Q1M7V2|A0A3Q1M7V2_BOVIN;tr|A0A3Q1MGG8|A0A3Q1MGG8_BOVIN	0	0	0	0	0	0	0	0	0	0	117400	0	0	0	0	0	0	0	0	0
tr|A0A3Q1MFN6|A0A3Q1MFN6_BOVIN;tr|E1BM27|E1BM27_BOVIN;tr|A0A3Q1M7W6|A0A3Q1M7W6_BOVIN	0	26657	0	0	0	0	0	0	0	0	0	0	0	0	0	0	0	0	0	0
tr|A0A3Q1M857|A0A3Q1M857_BOVIN;tr|A0A3Q1MRL0|A0A3Q1MRL0_BOVIN;tr|A0A3Q1MNW6|A0A3Q1MNW6_BOVIN;tr|A0A3Q1MMQ3|A0A3Q1MMQ3_BOVIN;tr|F1MZP8|F1MZP8_BOVIN	35097000	30870000	31784000	30630000	25512000	23282000	37497000	35061000	27458000	27561000	39388000	24775000	18743000	26387000	35082000	24328000	34172000	14120000	27224000	21234000
tr|A5D9H5|A5D9H5_BOVIN;tr|A6H6Y0|A6H6Y0_BOVIN;tr|A0A3Q1M8I4|A0A3Q1M8I4_BOVIN;tr|A0A3Q1NLI5|A0A3Q1NLI5_BOVIN;tr|F1N2T0|F1N2T0_BOVIN	0	368820	496120	0	0	0	353370	0	368060	367690	0	415550	0	0	377760	405700	0	0	0	346080
tr|A0A3Q1M930|A0A3Q1M930_BOVIN;tr|E1B748|E1B748_BOVIN;tr|A0A3Q1MBP1|A0A3Q1MBP1_BOVIN;tr|A0A3Q1MJM1|A0A3Q1MJM1_BOVIN	287600	261660	0	0	0	0	208650	0	0	0	0	0	0	0	0	255470	0	0	0	0
tr|F6QGM3|F6QGM3_BOVIN;tr|A0A3Q1M9D2|A0A3Q1M9D2_BOVIN	0	108580	0	0	0	0	0	0	0	0	0	0	0	0	0	0	0	0	0	0
tr|A0A3Q1M9D9|A0A3Q1M9D9_BOVIN;tr|E1B7U1|E1B7U1_BOVIN	0	0	0	0	0	0	0	0	0	48095	0	0	0	0	0	0	0	0	0	0
tr|A0A3Q1M9N4|A0A3Q1M9N4_BOVIN;tr|A0A3Q1MAR2|A0A3Q1MAR2_BOVIN;tr|A7YSY7|A7YSY7_BOVIN;tr|A0A3Q1MEQ6|A0A3Q1MEQ6_BOVIN	0	0	0	0	0	0	0	0	0	0	0	0	0	0	0	0	0	0	50042	0
tr|A0A3Q1MA50|A0A3Q1MA50_BOVIN	0	46813	0	0	0	0	0	0	0	0	0	0	0	0	0	0	0	0	0	0
tr|A0A3Q1MAF9|A0A3Q1MAF9_BOVIN;tr|Q1RMI4|Q1RMI4_BOVIN	0	0	0	0	0	0	0	0	0	0	0	290430	0	0	0	0	0	0	0	0
tr|A0A3Q1MB39|A0A3Q1MB39_BOVIN;tr|F1N468|F1N468_BOVIN;tr|A0A3Q1LTP0|A0A3Q1LTP0_BOVIN;tr|F1MX22|F1MX22_BOVIN	2145500	2707000	1320600	2123500	2308000	2400100	2080500	0	1481000	2446200	2106600	1564100	1562700	2101000	1741900	2955200	819000	855150	2255800	1284100
tr|F1MCH2|F1MCH2_BOVIN;tr|A0A3Q1MB81|A0A3Q1MB81_BOVIN	0	0	0	0	0	0	0	0	0	0	0	0	0	0	0	116110	0	0	0	0
tr|A0A3Q1MBF3|A0A3Q1MBF3_BOVIN	1813200	1774700	1583700	0	1324800	1291600	2062600	831820	895820	2029600	2336300	2083400	0	0	2875600	1449500	1276200	0	1285800	0
tr|G8JL06|G8JL06_BOVIN;tr|A0A3Q1MEU7|A0A3Q1MEU7_BOVIN;tr|A0A3Q1MBN5|A0A3Q1MBN5_BOVIN;tr|E1B8G9|E1B8G9_BOVIN	0	1403300	1184500	0	0	0	0	0	997550	0	0	1437200	0	0	0	0	0	0	0	0
tr|A0A3Q1MBS5|A0A3Q1MBS5_BOVIN;tr|A0A3Q1MPS4|A0A3Q1MPS4_BOVIN;sp|Q3B7N2|ACTN1_BOVIN	445990	501140	0	0	0	0	436520	0	313440	907210	0	276500	0	0	442450	401780	0	0	0	0
tr|A0A3Q1MCG3|A0A3Q1MCG3_BOVIN;sp|Q05927|5NTD_BOVIN	83197	0	0	0	0	0	0	0	0	152280	0	108590	0	0	0	0	0	0	0	0
tr|G3MY67|G3MY67_BOVIN;tr|A0A3Q1MCH3|A0A3Q1MCH3_BOVIN;sp|P31039|SDHA_BOVIN;tr|G5E6M7|G5E6M7_BOVIN	1649500	1455500	1417500	1496900	926130	1528100	1562100	1288600	1334500	1667600	1366000	1508000	1689800	1403700	1215000	1713000	1706400	1508400	1248300	1046600
tr|A0A3Q1MCH6|A0A3Q1MCH6_BOVIN;tr|A5PK96|A5PK96_BOVIN;sp|P11064|PPAC_BOVIN	103960	0	0	0	0	0	0	0	0	0	0	0	0	0	0	0	0	0	0	0
tr|A0A3Q1MCJ7|A0A3Q1MCJ7_BOVIN;tr|Q3T076|Q3T076_BOVIN;tr|A0A3Q1MWP9|A0A3Q1MWP9_BOVIN;tr|A0A3Q1LNR2|A0A3Q1LNR2_BOVIN;tr|F1MR01|F1MR01_BOVIN	281550	0	0	0	0	0	295020	0	248640	385720	0	0	0	0	0	0	0	0	0	0
tr|A0A3Q1MCV0|A0A3Q1MCV0_BOVIN;tr|Q32S21|Q32S21_BOVIN	0	156900	185780	0	135930	175240	195370	0	197220	229330	111330	164760	227320	0	182850	225740	0	0	341550	0
tr|A0A3Q1NCG2|A0A3Q1NCG2_BOVIN;tr|A0A3Q1MFI3|A0A3Q1MFI3_BOVIN;tr|F1N290|F1N290_BOVIN;tr|A0A3Q1NNE9|A0A3Q1NNE9_BOVIN;tr|A0A3Q1MCY4|A0A3Q1MCY4_BOVIN	0	0	0	0	0	0	0	0	0	75810	0	0	0	0	0	0	0	0	0	0
tr|A0A3Q1MDN0|A0A3Q1MDN0_BOVIN	0	739810	0	0	0	0	0	0	0	501840	0	0	0	0	0	0	0	0	0	0
tr|F1N1Z7|F1N1Z7_BOVIN;tr|A0A3Q1MDS5|A0A3Q1MDS5_BOVIN;sp|Q8HYZ4|PCKGC_BOVIN;tr|A0A3Q1MJ21|A0A3Q1MJ21_BOVIN;tr|A0A3Q1MPH0|A0A3Q1MPH0_BOVIN;tr|A0A3Q1MFR0|A0A3Q1MFR0_BOVIN	744400	881100	804420	904460	692230	925550	1121600	1492000	1004700	969580	790380	820180	599110	641520	573740	720420	397520	1115600	0	0
tr|Q3T0U3|Q3T0U3_BOVIN;tr|A0A3Q1MDT8|A0A3Q1MDT8_BOVIN	615280	521260	579630	697920	611760	0	0	1291800	729600	668860	528530	532530	774580	712120	742580	779360	0	0	0	927510
tr|A0A3S5ZPJ6|A0A3S5ZPJ6_BOVIN;tr|E1BPP7|E1BPP7_BOVIN;tr|A0A3Q1ME65|A0A3Q1ME65_BOVIN	170310	0	0	0	0	0	132190	0	0	0	0	0	0	0	0	158890	0	0	0	0
tr|A0A3Q1MHE9|A0A3Q1MHE9_BOVIN;tr|A0A3Q1MEJ4|A0A3Q1MEJ4_BOVIN;tr|A0A3Q1LY94|A0A3Q1LY94_BOVIN	0	231010	0	0	0	0	0	0	0	0	0	0	0	0	235370	196510	0	0	0	0
tr|A0A3Q1N9U5|A0A3Q1N9U5_BOVIN;tr|A0A3Q1MEQ0|A0A3Q1MEQ0_BOVIN	0	0	0	0	0	0	0	0	0	0	0	0	0	0	275170	0	0	0	0	0
tr|A0A3Q1MF67|A0A3Q1MF67_BOVIN;tr|E1BB17|E1BB17_BOVIN;tr|G3MYE8|G3MYE8_BOVIN	0	0	0	0	0	0	0	0	0	0	143440	0	0	0	0	0	0	0	0	0
tr|A0A3Q1MF86|A0A3Q1MF86_BOVIN;tr|F2Z4F0|F2Z4F0_BOVIN	0	0	0	0	0	0	31161	0	0	0	0	0	0	0	0	0	0	0	0	0
tr|F1MX83|F1MX83_BOVIN;tr|A0A3Q1MFC3|A0A3Q1MFC3_BOVIN	0	0	0	0	0	0	0	0	0	0	109970	0	0	0	0	0	0	0	0	0
tr|E1BGS2|E1BGS2_BOVIN;tr|A0A3Q1MFK8|A0A3Q1MFK8_BOVIN;tr|A0A3Q1M516|A0A3Q1M516_BOVIN;tr|A0A3Q1LWD7|A0A3Q1LWD7_BOVIN;tr|A0A3Q1MCT3|A0A3Q1MCT3_BOVIN;tr|A0A3Q1MT38|A0A3Q1MT38_BOVIN	587320	265430	146930	323080	0	294610	140650	0	0	377170	468130	268360	0	0	237770	0	0	0	0	358430
tr|C3V9V7|C3V9V7_BOVIN;tr|A0A3Q1MFR6|A0A3Q1MFR6_BOVIN	0	0	0	0	0	0	0	0	0	0	0	140540	0	0	0	0	0	0	0	0
tr|A0A3Q1N8X4|A0A3Q1N8X4_BOVIN;tr|F1MWX8|F1MWX8_BOVIN;tr|A0A3Q1NI10|A0A3Q1NI10_BOVIN;tr|A0A3Q1MG36|A0A3Q1MG36_BOVIN	0	0	0	0	0	0	151140	0	0	244660	0	0	0	0	0	0	0	0	0	0
tr|A0A3Q1MG42|A0A3Q1MG42_BOVIN;tr|F1MYM9|F1MYM9_BOVIN;tr|A6QLN6|A6QLN6_BOVIN;tr|A0A3Q1LWN6|A0A3Q1LWN6_BOVIN	284650	314510	312560	319150	0	454260	276160	0	339350	386770	368180	382770	288940	291690	332510	339730	0	0	0	0
tr|A0A3Q1MGZ4|A0A3Q1MGZ4_BOVIN;tr|A0JN77|A0JN77_BOVIN;sp|Q58DK4|TKFC_BOVIN	1072700	1296400	1231900	1193100	1134000	1082800	1580300	645630	867800	1265700	1033500	807850	1301700	1109300	1324000	1619200	560100	734990	1269300	1047400
tr|F1N3S5|F1N3S5_BOVIN;tr|A0A3Q1MH43|A0A3Q1MH43_BOVIN	0	0	0	0	0	0	0	0	0	0	0	0	94150	0	0	0	0	0	0	0
tr|A0A3Q1MH78|A0A3Q1MH78_BOVIN;tr|A0A3Q1N3G2|A0A3Q1N3G2_BOVIN;sp|P58351|GTR2_BOVIN	0	263030	0	0	0	0	0	0	0	0	0	0	0	0	0	0	0	0	0	0
tr|A0A3Q1MHT0|A0A3Q1MHT0_BOVIN;tr|A0A3Q1NE82|A0A3Q1NE82_BOVIN;tr|F1MCK2|F1MCK2_BOVIN;tr|A0A3Q1MLL4|A0A3Q1MLL4_BOVIN;tr|A0A3Q1M769|A0A3Q1M769_BOVIN	632940	297210	0	0	0	0	400800	0	443890	580010	0	2248700	0	0	366060	548660	0	0	0	0
tr|A0A3Q1MHX8|A0A3Q1MHX8_BOVIN;tr|A0A3Q1MJU0|A0A3Q1MJU0_BOVIN	0	196520	0	0	0	0	176060	0	0	279770	178200	0	0	0	0	186010	0	0	0	0
tr|A0A3Q1MI13|A0A3Q1MI13_BOVIN;tr|F6PWM7|F6PWM7_BOVIN	0	0	0	0	0	0	0	0	88812	0	0	0	0	0	0	0	0	0	0	0
tr|A0A3Q1MI29|A0A3Q1MI29_BOVIN	0	0	0	0	0	0	0	0	0	0	22191	0	0	0	0	0	0	0	0	0
tr|A0A3Q1MI34|A0A3Q1MI34_BOVIN;tr|F1N579|F1N579_BOVIN	0	0	0	0	0	0	0	0	0	0	0	0	0	0	0	0	0	0	56033	0
tr|A0A3Q1MIB0|A0A3Q1MIB0_BOVIN;tr|F1MC48|F1MC48_BOVIN	0	0	0	0	0	0	0	0	0	0	0	207710	0	0	0	0	0	0	0	0
tr|F1MRL5|F1MRL5_BOVIN;tr|A0A3Q1MIN6|A0A3Q1MIN6_BOVIN	201390	0	0	0	0	299960	423300	0	0	0	185720	0	0	0	0	0	0	0	0	0
tr|A0A3Q1MKT0|A0A3Q1MKT0_BOVIN;tr|A0A3Q1N6S6|A0A3Q1N6S6_BOVIN;tr|A0A3Q1MJ74|A0A3Q1MJ74_BOVIN;tr|G3MY19|G3MY19_BOVIN;tr|Q3ZBU0|Q3ZBU0_BOVIN	0	0	0	0	0	0	0	0	0	127260	0	0	0	0	0	0	0	0	0	0
tr|F1MY44|F1MY44_BOVIN;tr|A0A3Q1MJD5|A0A3Q1MJD5_BOVIN;tr|F1MYI2|F1MYI2_BOVIN;tr|A0A3Q1MIF1|A0A3Q1MIF1_BOVIN;tr|A0A3Q1M8F3|A0A3Q1M8F3_BOVIN	231910	0	0	0	0	0	0	0	0	0	0	0	0	0	0	0	0	0	0	0
tr|A0A3Q1MJK1|A0A3Q1MJK1_BOVIN;sp|O02739|SPB6_BOVIN;tr|F1N0T3|F1N0T3_BOVIN;sp|Q5BIR5|SPB8_BOVIN;tr|A0A3Q1LKH6|A0A3Q1LKH6_BOVIN;tr|G3X7H8|G3X7H8_BOVIN;tr|A6QPW6|A6QPW6_BOVIN	595520	553240	765800	0	0	0	602300	0	697510	402070	564910	623110	686170	352970	744360	607390	0	0	0	0
tr|Q3ZC83|Q3ZC83_BOVIN;tr|A0A3Q1MJQ0|A0A3Q1MJQ0_BOVIN;tr|F6PZI3|F6PZI3_BOVIN	0	194130	0	0	0	161910	0	0	0	0	0	0	0	0	0	131580	0	0	0	0
tr|A0A3Q1MJX5|A0A3Q1MJX5_BOVIN	0	0	0	0	0	0	593930	0	0	0	0	0	0	0	0	0	0	0	0	0
tr|A0A3Q1MK64|A0A3Q1MK64_BOVIN;tr|E1B717|E1B717_BOVIN	0	67558	0	0	0	0	0	0	0	0	0	0	0	0	0	0	0	0	0	0
tr|A0A3Q1MSP0|A0A3Q1MSP0_BOVIN;tr|G3X6L9|G3X6L9_BOVIN;tr|A0A3Q1MKR2|A0A3Q1MKR2_BOVIN	0	0	0	0	0	177760	0	0	0	0	0	0	0	0	151070	0	0	0	0	0
tr|A0A3Q1MKT2|A0A3Q1MKT2_BOVIN	0	0	0	0	0	0	0	0	0	0	71564	0	0	0	0	0	0	0	0	0
tr|A0A3Q1MKY2|A0A3Q1MKY2_BOVIN	840460	423980	979990	996830	1136200	0	896010	821020	1399400	814620	1455100	0	874110	0	838540	931750	0	0	901870	0
tr|F1MDH3|F1MDH3_BOVIN;tr|A0A3Q1MLQ7|A0A3Q1MLQ7_BOVIN;tr|A0A3Q1N5M2|A0A3Q1N5M2_BOVIN;tr|A0A3Q1M5E5|A0A3Q1M5E5_BOVIN;tr|A0A3Q1MU54|A0A3Q1MU54_BOVIN;tr|F1MQI1|F1MQI1_BOVIN	1156500	751830	777430	667210	754470	702810	1125800	0	981550	1077100	676870	1169100	874100	544520	840210	1007800	0	0	953520	0
tr|F1MLE8|F1MLE8_BOVIN;tr|A0A3Q1MMA1|A0A3Q1MMA1_BOVIN	221120	226950	0	0	0	0	245070	0	0	292040	0	222130	0	0	213120	175940	0	0	0	0
tr|A0A3Q1MME4|A0A3Q1MME4_BOVIN;sp|Q2HJ60|ROA2_BOVIN;tr|A0A3Q1MJF8|A0A3Q1MJF8_BOVIN;tr|A0A3Q1MP10|A0A3Q1MP10_BOVIN	1181400	900290	814690	950990	901150	1053400	933010	1084600	903140	1011100	926630	946110	912610	1135700	1063400	772680	902130	697110	1000600	1022000
tr|A0A3Q1MN33|A0A3Q1MN33_BOVIN;tr|A0A3Q1LUC8|A0A3Q1LUC8_BOVIN;tr|A0A3Q1LU91|A0A3Q1LU91_BOVIN;tr|Q32S38|Q32S38_BOVIN	155790	215170	190420	0	0	0	174090	0	0	185200	0	290800	0	0	0	209160	0	0	0	0
tr|F1MZC0|F1MZC0_BOVIN;tr|A0A3Q1MNN2|A0A3Q1MNN2_BOVIN;tr|A0A3Q1MMT0|A0A3Q1MMT0_BOVIN	0	0	0	0	0	0	339640	0	463200	0	0	0	0	0	0	0	0	0	0	0
tr|F1N5Q0|F1N5Q0_BOVIN;tr|E1BJ78|E1BJ78_BOVIN;tr|A0A3Q1MP36|A0A3Q1MP36_BOVIN;tr|F1MBP4|F1MBP4_BOVIN;tr|E1BIS9|E1BIS9_BOVIN	0	459040	355280	0	0	0	530190	0	483840	0	0	335590	610590	0	0	344160	0	0	0	355740
tr|A0A3Q1MPG8|A0A3Q1MPG8_BOVIN;tr|F1MZP0|F1MZP0_BOVIN	338310	617890	0	358730	0	247930	327300	0	268320	576120	291420	333400	431710	223550	296490	368960	0	0	276340	426670
tr|A0A3Q1MQ34|A0A3Q1MQ34_BOVIN;tr|A0A3Q1M0Y7|A0A3Q1M0Y7_BOVIN;tr|E1BKX7|E1BKX7_BOVIN;tr|A0A3Q1MZI6|A0A3Q1MZI6_BOVIN;tr|A0A3Q1LU35|A0A3Q1LU35_BOVIN;tr|E1BE25|E1BE25_BOVIN;tr|A0A3Q1M304|A0A3Q1M304_BOVIN;tr|A0A3Q1LV98|A0A3Q1LV98_BOVIN	714860	879500	528510	420680	438360	338410	580890	0	388730	1226600	632260	1064900	281470	381440	628990	685260	0	0	314910	0
tr|A0A3Q1MQB1|A0A3Q1MQB1_BOVIN;tr|Q2TBR3|Q2TBR3_BOVIN	0	0	0	0	0	0	184750	0	0	0	0	0	0	0	0	0	0	0	0	0
tr|A0A3Q1MQJ1|A0A3Q1MQJ1_BOVIN;tr|A0A3S5ZPA1|A0A3S5ZPA1_BOVIN;tr|A0A3Q1LYA7|A0A3Q1LYA7_BOVIN;tr|A0A3Q1LQ92|A0A3Q1LQ92_BOVIN;tr|F1MTP2|F1MTP2_BOVIN;tr|A0A3Q1LZ49|A0A3Q1LZ49_BOVIN	25014000	26418000	30851000	35595000	26142000	35034000	34912000	13336000	25548000	25121000	26590000	30818000	26426000	30588000	31219000	35239000	15967000	8452700	27052000	26901000
tr|Q9TUQ0|Q9TUQ0_BOVIN;tr|A0A3Q1MR36|A0A3Q1MR36_BOVIN;tr|Q9XSW5|Q9XSW5_BOVIN;tr|F6QPG2|F6QPG2_BOVIN	0	0	0	0	0	0	0	0	0	145580	0	0	0	0	0	0	0	0	0	0
tr|F1MXU5|F1MXU5_BOVIN;tr|A0A3Q1MRL1|A0A3Q1MRL1_BOVIN	0	140030	0	0	0	176360	0	0	0	156970	0	0	0	0	0	0	0	0	0	0
tr|E1BLR8|E1BLR8_BOVIN;tr|A0A3Q1MRY9|A0A3Q1MRY9_BOVIN	84136	0	0	0	0	0	0	0	0	0	0	0	0	0	0	0	0	0	0	0
tr|A0A3Q1MS29|A0A3Q1MS29_BOVIN;tr|F1MBX4|F1MBX4_BOVIN	589060	505900	586900	739200	741830	541970	622030	0	0	850310	598650	556010	603640	0	546670	427000	0	0	584440	0
tr|A0A3Q1MT24|A0A3Q1MT24_BOVIN;tr|F1MDJ6|F1MDJ6_BOVIN;tr|A0A3Q1LLJ4|A0A3Q1LLJ4_BOVIN	1868000	1039700	1461100	1729000	871550	1101100	1043500	1040200	977130	2024200	899160	1028000	950610	1123900	595120	2063500	0	0	1240300	658640
tr|A0A3Q1MTI5|A0A3Q1MTI5_BOVIN;tr|F6QS88|F6QS88_BOVIN	1658900	1229500	795320	825430	526830	764380	1225100	404350	1005500	1506700	561080	650010	576780	656820	893670	1953500	0	0	537870	742240
tr|Q3SZJ7|Q3SZJ7_BOVIN;tr|A0A3Q1MTN6|A0A3Q1MTN6_BOVIN;tr|G3MXJ5|G3MXJ5_BOVIN;tr|A0A3Q1N8P4|A0A3Q1N8P4_BOVIN;tr|A0A3Q1LZC9|A0A3Q1LZC9_BOVIN	0	0	0	0	0	0	116250	0	0	0	0	0	0	0	0	0	0	0	0	0
tr|A0A3Q1MU33|A0A3Q1MU33_BOVIN;tr|F6QVC9|F6QVC9_BOVIN;sp|P81287|ANXA5_BOVIN	857370	103930	0	0	0	0	0	0	190620	189540	126290	2564500	0	0	129930	130980	0	136320	0	0
tr|A0A3Q1MUD4|A0A3Q1MUD4_BOVIN;tr|F1MT25|F1MT25_BOVIN;tr|A0A3Q1M9B5|A0A3Q1M9B5_BOVIN	292320	292120	0	0	0	0	257710	0	319740	295400	327440	345360	0	0	312290	262380	0	0	0	0
tr|A0A3Q1MUI7|A0A3Q1MUI7_BOVIN	540750	568710	684990	570720	621800	551300	659150	702070	315830	786900	633100	667760	645420	649430	622060	629380	0	583420	806010	0
tr|A0A3Q1MV97|A0A3Q1MV97_BOVIN;tr|F1MHN9|F1MHN9_BOVIN	763720	467650	853270	485670	0	384730	1393700	0	0	249150	577570	219200	0	558800	453380	651870	0	0	397530	0
tr|A0A3Q1MW92|A0A3Q1MW92_BOVIN;tr|A5D7C6|A5D7C6_BOVIN;tr|F6QHN4|F6QHN4_BOVIN;sp|Q9XTA2|PPCE_BOVIN	76771	0	0	0	0	0	0	0	0	0	0	0	0	0	0	0	0	0	0	0
tr|A0A3Q1MWR0|A0A3Q1MWR0_BOVIN;tr|G5E5P3|G5E5P3_BOVIN;sp|E1BPW0|ENTP5_BOVIN	0	190290	0	0	0	0	0	0	0	213590	0	0	0	0	0	0	0	0	0	0
tr|F1MYC9|F1MYC9_BOVIN;tr|A0A3Q1MXU7|A0A3Q1MXU7_BOVIN;tr|A0A3Q1LUF1|A0A3Q1LUF1_BOVIN	1327500	1665500	534400	422420	564730	545990	1110900	419210	1021000	1967200	594170	1133100	644870	748310	916980	1342800	0	307230	384920	0
tr|A0A3Q1MY50|A0A3Q1MY50_BOVIN;tr|F1N5Z3|F1N5Z3_BOVIN;tr|A0A3Q1N3M4|A0A3Q1N3M4_BOVIN;tr|F1MEK6|F1MEK6_BOVIN;sp|P07106|ACBD5_BOVIN	148970	0	0	0	0	0	0	0	0	205800	0	0	0	0	0	0	0	0	0	0
tr|A7E3T7|A7E3T7_BOVIN;tr|A0A3Q1MZ37|A0A3Q1MZ37_BOVIN	0	0	0	0	0	0	137330	0	96223	171350	0	0	0	0	0	0	0	0	0	0
tr|A0A3Q1MZK6|A0A3Q1MZK6_BOVIN	175640	0	0	0	0	0	0	0	0	0	0	0	0	0	0	0	0	0	0	0
tr|A0A3Q1N0N9|A0A3Q1N0N9_BOVIN;tr|E1BMP2|E1BMP2_BOVIN	152470	156960	0	207990	0	0	0	0	0	0	0	0	0	0	0	0	0	0	0	0
tr|A0A3Q1N134|A0A3Q1N134_BOVIN;tr|A2VDN7|A2VDN7_BOVIN	497040	506470	460150	428080	0	538040	451200	0	410170	701690	481080	561790	0	0	533250	545730	0	0	0	616440
tr|G5E643|G5E643_BOVIN;tr|A0A3Q1N140|A0A3Q1N140_BOVIN	102130	0	0	0	0	0	189400	0	0	109420	0	0	0	0	0	0	0	0	0	0
tr|A0A3Q1N245|A0A3Q1N245_BOVIN;tr|A0A3Q1MGS0|A0A3Q1MGS0_BOVIN	0	0	0	0	0	0	0	0	0	0	117410	0	0	0	0	0	0	0	0	0
tr|A0A3Q1N2B9|A0A3Q1N2B9_BOVIN;tr|A0A3Q1MSF6|A0A3Q1MSF6_BOVIN;tr|G3X7I5|G3X7I5_BOVIN;tr|G3MZE0|G3MZE0_BOVIN;tr|A0A3Q1LI44|A0A3Q1LI44_BOVIN;tr|A0A3Q1MWF5|A0A3Q1MWF5_BOVIN	0	0	0	0	0	0	0	0	0	0	0	0	507860	0	0	0	0	0	0	0
tr|F1MSQ7|F1MSQ7_BOVIN;tr|A0A3Q1NHJ2|A0A3Q1NHJ2_BOVIN;tr|Q0P5K8|Q0P5K8_BOVIN;tr|A0A3Q1N363|A0A3Q1N363_BOVIN	1151700	1284100	1141000	1185300	0	1102800	1070800	0	1358300	1214000	1120100	1065900	1056700	1048200	1411300	1001700	696080	0	998890	1217400
tr|A0A3Q1N381|A0A3Q1N381_BOVIN;tr|A0A452DKP2|A0A452DKP2_BOVIN	2101400	2077300	2322000	2077200	1735900	1141900	1796100	1929900	2623100	1695400	3736800	1424400	1213200	1456900	1929700	2334000	1452300	0	1980000	1971400
tr|A0A3Q1N703|A0A3Q1N703_BOVIN	82608	0	0	0	0	0	0	0	0	0	0	0	0	0	0	0	0	0	0	0
tr|A0A3Q1N775|A0A3Q1N775_BOVIN;tr|E1BA17|E1BA17_BOVIN	0	0	0	0	0	0	0	0	0	0	0	187040	0	0	0	0	0	0	0	0
tr|A0A3Q1N7G4|A0A3Q1N7G4_BOVIN;tr|B8YB76|B8YB76_BOVIN;tr|A0A3Q1LS65|A0A3Q1LS65_BOVIN	4748400	5717300	2980900	4646700	2655600	3612500	4394500	549920	5187600	4940300	4256900	3314400	3239900	2899700	4694300	5238000	2019700	1070600	3454500	2818200
tr|E1BLC0|E1BLC0_BOVIN;tr|A0A3Q1N858|A0A3Q1N858_BOVIN	1038900	983670	1250900	1231200	1852600	1158200	1168500	1105100	1391200	1288700	1614300	1034000	1119700	1008700	1138600	1282600	919890	588330	1383700	1223000
tr|Q2NKT5|Q2NKT5_BOVIN;tr|A0A3Q1N8S2|A0A3Q1N8S2_BOVIN	0	0	0	0	0	0	80398	0	0	0	0	0	0	0	0	0	0	0	0	0
tr|A0A3Q1NC75|A0A3Q1NC75_BOVIN;tr|F1N3H1|F1N3H1_BOVIN;sp|Q3T0K1|CALU_BOVIN	289770	226880	0	268370	0	0	240080	0	240070	198140	0	235200	0	0	255610	278990	0	0	0	0
tr|F6RMA0|F6RMA0_BOVIN;tr|A0A3Q1NCG7|A0A3Q1NCG7_BOVIN	0	0	0	0	0	69113	0	0	0	0	0	0	0	0	0	0	0	0	0	0
tr|A0A3Q1NCY0|A0A3Q1NCY0_BOVIN;tr|G5E5U7|G5E5U7_BOVIN;sp|Q2KJC6|METK1_BOVIN	1326700	957130	1264300	904390	1084900	1002000	1158600	1009900	1010100	1610500	825060	979170	1251500	1011300	1624400	1419000	1027800	701500	781120	1017900
tr|A0A3Q1NDV9|A0A3Q1NDV9_BOVIN	0	0	0	0	0	0	0	0	0	0	0	266710	0	0	0	0	0	0	0	0
tr|E1BDX8|E1BDX8_BOVIN;tr|A0A3Q1NEU9|A0A3Q1NEU9_BOVIN	0	0	0	0	0	0	0	0	0	0	28956	0	0	0	0	0	0	0	0	0
tr|A0A3Q1NGX5|A0A3Q1NGX5_BOVIN;tr|F2Z4E7|F2Z4E7_BOVIN	0	0	0	0	0	0	0	0	0	0	36349	0	0	0	0	0	0	0	0	0
tr|A0A3Q1NJR8|A0A3Q1NJR8_BOVIN;sp|P41361|ANT3_BOVIN;CON__P41361;tr|F1MSZ6|F1MSZ6_BOVIN;tr|A0A3Q1MS55|A0A3Q1MS55_BOVIN	661860	786660	331210	0	0	0	402910	0	560080	510390	0	815860	472260	443400	537990	581220	0	0	0	0
tr|A0A3Q1NKP5|A0A3Q1NKP5_BOVIN	0	0	0	0	0	0	0	0	0	0	6483100	0	0	0	0	0	0	0	0	0
tr|A0A3S5ZP75|A0A3S5ZP75_BOVIN	0	0	0	0	0	0	49431	0	0	0	0	0	0	0	0	0	0	0	0	0
tr|A0A3S5ZP87|A0A3S5ZP87_BOVIN	0	0	0	0	0	0	0	0	0	0	0	0	0	0	0	18578	0	0	0	0
tr|A0A3S5ZP98|A0A3S5ZP98_BOVIN;tr|E1BFG0|E1BFG0_BOVIN;sp|Q2KJC9|AL7A1_BOVIN	1518100	1282100	1215200	1206300	685220	938230	1355100	0	1407300	1442300	1445200	1402900	0	0	1536300	1262200	408380	0	817330	965920
tr|A0A3S5ZPB0|A0A3S5ZPB0_BOVIN	0	0	0	0	0	0	0	0	0	0	0	0	0	0	0	24187	0	0	0	0
tr|A0A3S5ZPD5|A0A3S5ZPD5_BOVIN	3220700	3535700	5027100	2105300	5218000	3277800	2151400	1931000	3188700	2531300	3150200	2131500	4104500	2283700	2839000	4042900	1867800	1291100	3269400	3657800
tr|A0A3S5ZPF7|A0A3S5ZPF7_BOVIN	2787300	4196200	641040	1518500	1145400	909710	4011200	432410	2488500	3866700	363940	2136400	983840	740840	1675700	2485600	521760	0	498560	1091100
tr|A0A3S5ZPG5|A0A3S5ZPG5_BOVIN;tr|A0A3Q1MU89|A0A3Q1MU89_BOVIN;tr|A0A3S5ZPE4|A0A3S5ZPE4_BOVIN	0	0	0	0	0	0	0	0	0	0	0	106590	0	0	0	0	0	0	0	0
tr|A0A3S5ZPI7|A0A3S5ZPI7_BOVIN;tr|Q0P5F6|Q0P5F6_BOVIN	189560	171330	0	0	180350	216910	186220	0	0	0	155850	220080	0	306040	155540	236210	0	0	208090	0
tr|A0A3S5ZPJ7|A0A3S5ZPJ7_BOVIN;tr|A0A3Q1M2A1|A0A3Q1M2A1_BOVIN	0	0	88712	0	0	0	0	0	0	0	0	0	0	0	0	81483	0	0	0	0
tr|A0A3S5ZPL3|A0A3S5ZPL3_BOVIN;tr|Q0VCZ8|Q0VCZ8_BOVIN;tr|A0A3Q1M3G1|A0A3Q1M3G1_BOVIN;tr|A0A3Q1LWT4|A0A3Q1LWT4_BOVIN;tr|A0A3Q1LVU8|A0A3Q1LVU8_BOVIN;tr|A0A3Q1NM08|A0A3Q1NM08_BOVIN	794290	1499800	553530	618920	573210	847580	1289800	0	530750	835190	751840	1075500	637210	759880	583040	1236200	0	0	623090	287720
tr|A0A3S5ZPM3|A0A3S5ZPM3_BOVIN	354690	0	0	0	0	0	331340	0	0	0	0	424870	0	0	0	0	0	0	0	0
tr|A0A3S5ZPN6|A0A3S5ZPN6_BOVIN	0	108860	0	0	0	0	0	0	0	0	0	0	0	0	0	0	0	0	0	0
tr|A0A3S5ZPP1|A0A3S5ZPP1_BOVIN	0	0	110430	0	0	0	0	0	0	0	0	0	0	0	0	0	0	0	0	0
tr|A0JN37|A0JN37_BOVIN	0	0	0	0	0	0	0	0	0	0	202690	0	0	0	0	0	0	0	0	0
tr|A1A4L7|A1A4L7_BOVIN	486710	587780	284430	483740	470880	352330	354860	0	317330	236110	0	0	0	0	427850	492630	0	0	389930	509130
tr|A1A4M0|A1A4M0_BOVIN	314750	331940	0	0	0	0	0	0	0	406250	0	313700	0	0	0	329780	0	0	0	0
tr|A1L578|A1L578_BOVIN;tr|E1BNE7|E1BNE7_BOVIN	0	0	0	0	0	0	0	0	0	52486	0	0	0	0	0	0	0	0	0	0
tr|A2VDN8|A2VDN8_BOVIN	0	273230	0	0	0	0	0	0	0	277850	224350	0	0	0	0	311520	0	0	0	0
tr|A3KN04|A3KN04_BOVIN	1280500	1118100	1165400	1076200	786430	1214200	1102500	718230	1052900	1012100	1178800	1243000	1127500	1372200	1172600	1372200	0	0	963100	1317800
tr|A4FUD0|A4FUD0_BOVIN;tr|A0A3Q1M478|A0A3Q1M478_BOVIN;sp|Q0VCR7|C1TM_BOVIN	9020700	9016400	10605000	10053000	8228700	10390000	9949500	9658600	7291500	10603000	10331000	7918800	11673000	9081100	8754100	9092300	9250200	8429000	9339800	10367000
tr|A4FUD2|A4FUD2_BOVIN;tr|A0A3Q1N3F5|A0A3Q1N3F5_BOVIN	223580	0	0	0	0	0	0	0	0	246070	0	0	0	0	0	0	0	0	0	0
tr|A4FV74|A4FV74_BOVIN	0	0	0	0	0	0	0	0	0	0	0	21336	0	0	0	0	0	0	0	0
tr|A4IFT6|A4IFT6_BOVIN	193350	147130	0	0	0	213890	158470	0	0	204240	193620	0	0	0	0	0	0	0	0	0
tr|F1N6N3|F1N6N3_BOVIN;tr|A5D7E1|A5D7E1_BOVIN	308350	299190	372140	0	0	0	343260	0	295660	302500	331980	382870	0	0	299890	273350	0	0	269970	0
tr|A5D984|A5D984_BOVIN	0	0	0	0	0	0	0	0	0	0	0	0	0	0	0	102930	0	0	0	0
tr|A5PJC5|A5PJC5_BOVIN	0	0	0	0	0	0	60974	0	0	0	0	0	0	0	0	0	0	0	0	0
tr|A5PJR3|A5PJR3_BOVIN;sp|Q1JP75|DCXR_BOVIN;tr|A0A3Q1LX69|A0A3Q1LX69_BOVIN;tr|A0A3Q1MFJ2|A0A3Q1MFJ2_BOVIN	4222800	2958900	2729100	3530200	3116900	1453700	4342200	2150000	3219600	4037800	2887300	3275200	3504700	2630000	3265100	4416200	2306700	2028600	2182700	2977200
tr|A5PK73|A5PK73_BOVIN;tr|G3MXL6|G3MXL6_BOVIN;tr|A0A3Q1MFK7|A0A3Q1MFK7_BOVIN	864300	998370	0	0	0	0	1159300	0	803920	1038300	0	0	0	0	668180	0	0	0	0	0
tr|A6H797|A6H797_BOVIN	145930	148880	0	0	0	0	0	0	0	0	0	0	228950	0	0	144850	0	0	0	0
tr|A6H7H3|A6H7H3_BOVIN;tr|A0A3Q1MLH4|A0A3Q1MLH4_BOVIN;sp|Q5E9H7|DHB12_BOVIN	0	0	0	0	0	0	0	0	226670	283530	0	0	0	0	256010	0	0	0	0	0
tr|A6QLL8|A6QLL8_BOVIN;tr|A0A3Q1LMG1|A0A3Q1LMG1_BOVIN	323830	306630	308180	0	0	304690	286530	0	280120	353620	240090	360560	328350	0	268270	333120	0	0	0	0
tr|A6QLN7|A6QLN7_BOVIN	0	0	0	0	0	0	0	0	0	0	0	180530	0	0	0	0	0	0	0	0
tr|A6QLS9|A6QLS9_BOVIN	0	98801	0	0	0	0	0	0	0	0	0	0	0	0	0	0	0	0	0	0
tr|A6QLZ0|A6QLZ0_BOVIN	408040	0	0	0	0	0	0	0	0	0	0	794960	0	0	0	639140	0	0	0	0
tr|A6QLZ6|A6QLZ6_BOVIN	0	0	0	0	0	0	0	0	0	0	236300	0	0	0	0	0	0	0	0	0
tr|A6QM10|A6QM10_BOVIN	3124100	3142700	3139200	3097000	2548900	3450000	4119400	4098800	2928900	2881100	3213600	2866100	3280800	2634900	3054300	3484000	3536800	2993900	2803800	3401600
tr|A6QP36|A6QP36_BOVIN	0	412030	0	0	0	0	415610	0	0	0	0	0	0	0	0	0	0	0	0	0
tr|A6QPC5|A6QPC5_BOVIN	0	0	104640	0	0	0	0	0	0	0	0	0	0	0	0	0	0	0	0	0
tr|A6QPD5|A6QPD5_BOVIN	1083900	1321300	0	569310	0	766850	2956800	830500	920670	950140	409280	1049600	866800	0	928880	688760	0	654790	0	0
tr|A6QPT4|A6QPT4_BOVIN	0	0	0	0	0	0	0	0	44868	0	0	0	0	0	0	0	0	0	0	0
tr|A6QQQ3|A6QQQ3_BOVIN;sp|Q9GKN8|PRELP_BOVIN	0	0	0	0	0	0	0	0	0	0	0	94843	0	0	0	0	0	0	0	0
tr|A7E307|A7E307_BOVIN;tr|F6R9E0|F6R9E0_BOVIN;tr|A0A3Q1M155|A0A3Q1M155_BOVIN;tr|F1MBQ8|F1MBQ8_BOVIN	0	0	0	0	0	0	49740	0	0	0	0	0	0	0	0	0	0	0	0	0
tr|A7E3S8|A7E3S8_BOVIN;tr|A0A3Q1MQM3|A0A3Q1MQM3_BOVIN;tr|A0A3Q1M4L0|A0A3Q1M4L0_BOVIN	512890	0	584480	0	600720	0	501880	0	453840	715370	0	546900	487760	0	484880	461240	517200	0	474760	0
tr|A7MBE6|A7MBE6_BOVIN	748840	530770	797690	1362100	598400	812010	880740	0	668450	1177400	779580	1458500	621750	778060	1566000	852620	0	0	0	390990
tr|A7MBE8|A7MBE8_BOVIN;tr|A0A3Q1MFR9|A0A3Q1MFR9_BOVIN	1887000	2494600	1891200	1682600	0	765480	2379200	509660	2444400	2510600	2384700	1567200	730390	793790	2197300	2941600	788780	631220	941310	1500500
tr|A7MBF1|A7MBF1_BOVIN;tr|A0A3Q1M4I6|A0A3Q1M4I6_BOVIN	970280	1348400	1307900	982400	1123900	806910	751070	0	732750	1120200	1152100	1097800	717370	0	861010	1048000	1014500	0	1137600	703500
tr|A7MBH9|A7MBH9_BOVIN;sp|P63097|GNAI1_BOVIN	137700	0	0	0	0	0	130790	0	0	225010	0	257030	0	0	180350	0	0	0	0	0
tr|A7MBI6|A7MBI6_BOVIN	533840	473100	566930	0	0	0	496190	0	463610	588610	301310	482590	0	0	0	452120	0	284250	0	0
tr|A7YWD3|A7YWD3_BOVIN	2836300	2980800	1723100	1990200	1259300	1933100	4116000	1566000	2420500	2128700	1862200	2191200	1696300	1258100	2864000	2074000	1773700	1110100	1760500	1669600
tr|A7Z014|A7Z014_BOVIN	1248600	1005400	967940	480210	845970	1014500	854890	1190700	826840	1736300	529200	1601900	0	0	289370	1752400	728510	0	0	991030
tr|A8E4P3|A8E4P3_BOVIN	525180	570400	693610	597150	939260	530750	804240	820310	414150	788930	691370	670800	784770	668140	572670	538760	689000	838530	0	504840
tr|A8E4Q5|A8E4Q5_BOVIN	0	23408	0	0	0	0	0	0	0	0	0	0	0	0	0	0	0	0	0	0
tr|A8E652|A8E652_BOVIN	662750	484740	835640	0	601640	532740	803910	0	0	0	446430	0	0	658610	0	575080	0	0	0	0
tr|D3JUI8|D3JUI8_BOVIN	176360	157680	0	0	0	0	168380	0	141870	195690	153030	0	0	0	0	184820	0	0	0	0
tr|E1B8H8|E1B8H8_BOVIN	82894	71727	0	0	0	0	0	0	0	0	0	0	0	0	0	0	0	0	0	0
tr|E1B9H1|E1B9H1_BOVIN	0	0	0	0	0	0	38263	0	0	0	0	0	0	0	0	0	0	0	0	0
tr|E1B9H3|E1B9H3_BOVIN	0	787240	0	0	0	0	0	0	0	0	0	0	0	0	0	0	0	0	0	0
tr|E1B9R3|E1B9R3_BOVIN;tr|A0A3Q1LLZ3|A0A3Q1LLZ3_BOVIN	0	115150	0	0	0	0	132920	0	0	0	0	0	0	0	130590	0	0	0	0	0
tr|E1BA60|E1BA60_BOVIN;tr|A5PJV4|A5PJV4_BOVIN;tr|E1B9C0|E1B9C0_BOVIN	0	0	0	0	0	0	0	0	0	78541	0	0	0	0	0	0	0	0	0	0
tr|E1BA80|E1BA80_BOVIN;tr|A0A3Q1LG72|A0A3Q1LG72_BOVIN;tr|A0A3Q1NJP0|A0A3Q1NJP0_BOVIN	0	0	50824	0	0	0	0	0	0	0	0	0	0	0	0	0	0	0	0	0
tr|E1BAJ4|E1BAJ4_BOVIN	614260	799340	736130	329730	701080	761890	650580	643060	566590	891270	617870	748940	745340	772290	636710	711460	741380	0	0	854740
tr|E1BAU6|E1BAU6_BOVIN	0	0	0	0	0	0	0	0	0	0	0	1864700	0	0	0	0	0	0	0	0
tr|E1BAZ4|E1BAZ4_BOVIN;tr|A0A3Q1MJC9|A0A3Q1MJC9_BOVIN	0	135510	157050	149390	0	0	0	0	0	0	0	163040	0	0	0	0	0	0	0	0
tr|E1BB28|E1BB28_BOVIN;tr|A0A3Q1MR10|A0A3Q1MR10_BOVIN	196030	179540	217740	0	0	0	515170	0	0	182560	0	259440	301820	0	251250	0	0	0	0	0
tr|E1BB38|E1BB38_BOVIN	0	0	0	0	0	0	0	0	0	40139	0	0	0	0	0	0	0	0	0	0
tr|E1BB91|E1BB91_BOVIN	0	0	0	0	0	0	0	0	0	0	0	377680	0	0	0	236440	0	0	0	0
tr|E1BBB3|E1BBB3_BOVIN	87439	134550	187630	0	0	366610	0	0	0	0	435320	0	0	182760	0	0	0	0	0	273720
tr|E1BBT0|E1BBT0_BOVIN	805100	1141300	904850	886280	932280	809610	846470	0	590770	776970	749280	751010	0	0	613640	676120	0	0	0	685720
tr|E1BC79|E1BC79_BOVIN;tr|Q0P5G5|Q0P5G5_BOVIN	1378400	1259500	941490	1382300	1048500	1475600	1071100	0	1119300	1162400	1603000	1055200	354830	1041100	1696100	1181000	0	657290	0	1086500
tr|E1BCE2|E1BCE2_BOVIN	4870400	3519300	2288000	2354700	2024600	2986100	5683900	3936800	2732900	4547900	2128200	3881400	2982100	1832100	3462500	5006100	2329700	2786100	2306400	1827000
tr|E1BD64|E1BD64_BOVIN	0	0	0	0	0	0	58228	0	0	0	0	0	0	0	0	0	0	0	0	0
tr|E1BD93|E1BD93_BOVIN;tr|A0A3Q1LXH8|A0A3Q1LXH8_BOVIN;tr|A0A3Q1LXH7|A0A3Q1LXH7_BOVIN;tr|A0A3Q1LV31|A0A3Q1LV31_BOVIN	1007300	693700	565800	1313000	603990	970710	1404200	482880	536850	1980500	987290	904200	678030	959360	776490	1072500	0	0	855960	1074100
tr|E1BDP3|E1BDP3_BOVIN	450720	693480	583920	352880	0	0	452110	0	513690	688890	602690	0	0	595720	731800	573750	0	0	0	0
tr|E1BE86|E1BE86_BOVIN	0	0	145850	0	0	0	0	0	0	0	0	0	0	0	0	0	0	0	0	0
tr|E1BEG2|E1BEG2_BOVIN;tr|A0A3Q1LPR0|A0A3Q1LPR0_BOVIN;tr|A0A3Q1MD54|A0A3Q1MD54_BOVIN;tr|A0A3Q1NDU9|A0A3Q1NDU9_BOVIN;tr|G3N220|G3N220_BOVIN;tr|A0A3Q1MEY9|A0A3Q1MEY9_BOVIN	374770	343380	0	0	0	0	0	0	0	0	0	0	0	0	0	0	0	0	0	0
tr|E1BEI2|E1BEI2_BOVIN	0	0	0	0	0	0	130600	0	0	0	0	0	0	0	0	0	0	0	0	0
tr|E1BEJ3|E1BEJ3_BOVIN	0	33939	0	0	0	0	0	0	0	0	0	0	0	0	0	0	0	0	0	0
tr|E1BEK0|E1BEK0_BOVIN	5254300	3339600	2772400	2706100	3141900	2992500	2190100	2168800	3494100	3437600	3125700	2279600	2927300	2348800	2987300	2957300	3639200	0	2821000	3225600
tr|E1BEX4|E1BEX4_BOVIN;tr|A0A3Q1LPF4|A0A3Q1LPF4_BOVIN	0	0	0	0	0	0	0	0	0	0	0	0	0	0	0	100680	0	0	0	0
tr|E1BFN6|E1BFN6_BOVIN;tr|A0A3Q1LXY5|A0A3Q1LXY5_BOVIN;tr|E1BER6|E1BER6_BOVIN;tr|A7MBI5|A7MBI5_BOVIN	6512700	3182100	4205400	4070400	2838200	2380600	4249100	5196900	3962500	4230000	4610500	4629600	4532000	4808600	5816000	5881700	7596500	1631600	1872200	3633200
tr|E1BFV0|E1BFV0_BOVIN	0	0	0	0	0	0	0	0	0	130170	0	0	0	0	0	0	0	0	0	0
tr|E1BGA1|E1BGA1_BOVIN	1833900	1459200	2239200	1745400	2298800	1494400	2600500	737850	2795700	1894000	2968100	1085400	1854500	1449400	2217700	2551800	1352500	618020	1927100	1434500
tr|E1BGJ0|E1BGJ0_BOVIN	0	0	0	0	0	0	0	0	0	0	73450	0	0	0	0	109540	0	0	0	0
tr|E1BHF0|E1BHF0_BOVIN	0	451160	0	0	0	0	0	0	0	0	0	0	0	0	0	0	0	0	0	0
tr|E1BHZ6|E1BHZ6_BOVIN	159070	0	0	0	0	0	0	0	0	0	0	0	0	0	0	84563	0	0	0	0
tr|E1BI09|E1BI09_BOVIN	155780	143650	0	0	0	0	0	0	0	0	0	161750	0	0	0	165370	0	0	0	0
tr|E1BI98|E1BI98_BOVIN	0	0	198450	0	0	0	0	0	0	0	252190	456800	0	0	0	551110	0	0	0	0
tr|E1BIB4|E1BIB4_BOVIN	152810	0	0	0	0	0	0	0	0	0	0	0	0	0	0	0	0	0	0	0
tr|E1BIE9|E1BIE9_BOVIN;tr|G3N271|G3N271_BOVIN;tr|A0A3Q1MN65|A0A3Q1MN65_BOVIN;tr|A0A3Q1MD49|A0A3Q1MD49_BOVIN;tr|A0A3Q1LUV5|A0A3Q1LUV5_BOVIN;tr|F1N117|F1N117_BOVIN	0	78736	0	0	0	0	0	0	0	0	0	0	0	0	0	0	0	0	0	0
tr|E1BJ08|E1BJ08_BOVIN;tr|E1BKU3|E1BKU3_BOVIN	1163200	1024700	445800	0	0	1264900	1516300	816770	981790	1621900	1139100	1109100	1110800	0	1047900	1068200	0	0	734080	0
tr|E1BJA2|E1BJA2_BOVIN	2180600	2039800	2054400	1765500	1777100	1876000	1676000	1779500	1539200	2398000	2013400	1795600	2020700	1412100	1763700	1915500	1216800	1388100	1127300	1942700
tr|E1BJQ1|E1BJQ1_BOVIN	420480	548370	675590	321090	0	382700	229240	0	284950	489890	504290	290310	489900	163030	159010	600410	0	0	386060	0
tr|E1BJU8|E1BJU8_BOVIN	540420	490080	872330	0	0	0	531510	0	541360	0	608160	0	0	660810	0	440870	0	0	519220	0
tr|E1BK71|E1BK71_BOVIN	270810	246240	0	0	0	0	224670	0	0	320010	258110	256750	0	0	238340	283850	0	0	0	0
tr|E1BKM4|E1BKM4_BOVIN	0	0	0	0	0	0	0	0	0	0	0	149440	0	0	0	126840	0	0	0	0
tr|E1BKT9|E1BKT9_BOVIN;tr|A0A3Q1MR22|A0A3Q1MR22_BOVIN	0	30349	0	0	0	0	0	0	0	0	0	0	0	0	0	0	0	0	0	0
tr|E1BKY9|E1BKY9_BOVIN	347130	361320	0	0	0	0	336970	0	444190	366360	313560	0	0	0	0	210850	0	0	0	0
tr|E1BKZ1|E1BKZ1_BOVIN	294640	405410	373500	0	267450	354290	283210	0	0	290820	316400	414370	0	447320	0	395080	0	0	0	429370
tr|E1BLS8|E1BLS8_BOVIN	0	0	0	0	0	0	0	0	0	0	0	0	0	0	0	83759	0	0	0	0
tr|E1BLV6|E1BLV6_BOVIN	0	0	173440	0	0	0	0	0	0	0	0	0	0	0	0	0	0	0	0	0
tr|E1BLZ8|E1BLZ8_BOVIN	0	0	0	0	0	0	0	0	0	0	0	0	0	0	37482	0	0	0	0	0
tr|E1BMG9|E1BMG9_BOVIN	21974000	25409000	23732000	28696000	24406000	22976000	20805000	16920000	13730000	23801000	22199000	27595000	26373000	21596000	19515000	18924000	21805000	13027000	20165000	19519000
tr|E1BMH4|E1BMH4_BOVIN;tr|Q3T0W1|Q3T0W1_BOVIN;tr|A0A3Q1LW40|A0A3Q1LW40_BOVIN	3393200	5388700	5267100	5232200	3324900	2682800	4109800	1385800	4435300	3418400	4644400	5150600	3110900	1706300	3775700	4158900	1374800	823830	2022400	4125700
tr|E1BMW9|E1BMW9_BOVIN	0	0	0	0	0	0	0	0	0	0	45524	0	0	0	0	0	0	0	0	0
tr|E1BP01|E1BP01_BOVIN	0	0	0	0	0	0	0	0	0	0	0	65761	0	0	0	0	0	0	0	0
tr|E1BP42|E1BP42_BOVIN;tr|E1BP41|E1BP41_BOVIN	0	0	0	0	0	0	0	0	0	250770	0	0	0	0	0	0	0	0	0	0
tr|E1BP71|E1BP71_BOVIN;tr|F1MNC0|F1MNC0_BOVIN	1079800	1080400	861380	0	0	0	516380	0	1146900	0	0	940880	0	0	0	2426200	0	0	0	0
tr|E1BQ37|E1BQ37_BOVIN;tr|A0A3Q1LXA1|A0A3Q1LXA1_BOVIN	0	0	0	0	0	0	155200	0	0	0	0	0	0	0	0	0	0	0	0	0
tr|F1MB84|F1MB84_BOVIN;tr|A0A3Q1NGN7|A0A3Q1NGN7_BOVIN	682980	647680	792800	629620	709530	599280	847720	0	1012500	922210	883060	594550	665240	0	768100	820150	0	0	0	0
tr|F1MBF2|F1MBF2_BOVIN	0	0	0	0	0	0	0	0	0	0	0	0	0	0	0	261010	0	0	0	0
tr|F1MBF6|F1MBF6_BOVIN;tr|A0A3Q1MBS7|A0A3Q1MBS7_BOVIN;sp|A6QR46|RAB6B_BOVIN;tr|A0A452DHU1|A0A452DHU1_BOVIN;tr|G3X7D3|G3X7D3_BOVIN;tr|F1MX39|F1MX39_BOVIN	375580	335210	0	0	0	0	0	0	0	0	0	0	0	0	0	0	0	0	0	0
tr|F1MBS4|F1MBS4_BOVIN	127000	0	0	0	0	0	175680	0	0	179220	0	0	0	0	0	0	0	0	0	0
tr|F1MBV2|F1MBV2_BOVIN	0	0	0	0	0	0	0	0	0	0	60843	0	0	0	0	0	0	0	0	0
tr|F1MCD3|F1MCD3_BOVIN;tr|A0A3Q1M1K9|A0A3Q1M1K9_BOVIN;tr|E1BCJ7|E1BCJ7_BOVIN;tr|E1BHD5|E1BHD5_BOVIN;tr|M0QW30|M0QW30_BOVIN	0	0	0	0	0	0	0	0	0	124690	0	0	0	0	0	0	0	0	0	0
tr|F1MCN8|F1MCN8_BOVIN	941890	979950	572580	822010	448380	0	1053900	0	934720	581200	0	668760	0	0	318900	586900	0	0	0	0
tr|F1MD15|F1MD15_BOVIN;tr|G3N1L5|G3N1L5_BOVIN	0	71553	0	0	0	0	0	0	0	0	0	0	0	0	0	0	0	0	0	0
tr|F1MDS3|F1MDS3_BOVIN	7500200	7370700	8620400	7220100	7278200	6284700	7231700	6894300	8609900	9192000	7485200	7728800	6375200	5630800	8047100	6964700	7168000	3727100	7993500	7762200
tr|F1ME39|F1ME39_BOVIN	142580	128880	0	0	0	0	99324	0	0	0	0	0	0	0	0	146380	0	0	0	0
tr|F1ME46|F1ME46_BOVIN;tr|A0A3Q1MSA1|A0A3Q1MSA1_BOVIN	594050	611170	0	0	0	0	608000	0	442690	676250	465850	590350	0	0	494630	631140	0	0	0	0
tr|F1ME58|F1ME58_BOVIN	642590	1791600	1315900	715420	792140	0	1728200	470970	682350	1256100	574790	1059600	0	728300	1061100	1227400	434070	0	1020000	0
tr|F1ME65|F1ME65_BOVIN	0	0	0	0	0	0	25882	0	0	0	0	0	0	0	0	0	0	0	0	0
tr|F1ME82|F1ME82_BOVIN	0	0	0	0	135800	0	0	0	0	0	0	0	0	0	0	0	0	0	0	0
tr|F1MER7|F1MER7_BOVIN	0	93399	0	0	0	0	0	0	0	0	0	0	0	0	0	0	0	0	0	0
tr|F1MES1|F1MES1_BOVIN;tr|A0A3Q1MG74|A0A3Q1MG74_BOVIN	587730	506200	507390	560190	550120	987070	606080	0	0	733450	521780	593300	613170	587800	697560	640930	644370	0	444380	0
tr|F1MEU8|F1MEU8_BOVIN;tr|G3MYW0|G3MYW0_BOVIN	866630	524940	844780	929200	403710	806550	1344300	0	1406600	941250	681930	894060	0	681810	877370	813290	534960	0	737240	0
tr|F1MEW4|F1MEW4_BOVIN	159750	0	0	0	0	0	0	0	0	0	0	0	0	0	0	0	0	0	0	0
tr|F1MF76|F1MF76_BOVIN	0	75729	0	0	0	0	0	0	0	0	0	0	0	0	0	0	0	0	0	0
tr|F1MFG7|F1MFG7_BOVIN	0	0	0	199190	0	0	0	0	0	0	0	297320	0	217290	0	0	0	0	157660	0
tr|F1MFZ4|F1MFZ4_BOVIN	9288800	7832500	9248300	7652900	7445700	6595400	7887900	6603500	8080000	6568200	8062400	6041900	7082800	6030700	10186000	9629700	8248400	6235200	5431700	6529200
tr|Q3SZZ9|Q3SZZ9_BOVIN;tr|F1MGU7|F1MGU7_BOVIN;tr|A0A3Q1N064|A0A3Q1N064_BOVIN;tr|A0A3Q1MV91|A0A3Q1MV91_BOVIN;sp|P12799|FIBG_BOVIN	4088000	3584200	3684000	3639500	4241000	3251700	3371600	1741200	7471500	4034000	4905200	4544800	3116600	3322000	5441800	3617600	2700300	1521400	3429800	3997800
tr|F1MHC2|F1MHC2_BOVIN	0	0	28898	0	0	0	0	0	0	0	0	0	0	0	0	0	0	0	0	0
tr|F1MHT1|F1MHT1_BOVIN	2112000	1877400	2728600	2548500	755790	2597500	1691700	477430	2032100	2099100	1529100	2351800	1572200	1288700	2749100	2792900	944560	0	1992200	517630
tr|F1MHZ3|F1MHZ3_BOVIN	0	0	0	0	0	0	0	0	0	0	0	0	1733700	0	0	0	0	0	0	0
tr|F1MI11|F1MI11_BOVIN	1901300	1486400	574180	1168400	0	1236900	853450	0	0	888400	810100	935910	0	729110	2211800	208960	390940	1230200	662760	704860
tr|F1MIL9|F1MIL9_BOVIN	161680	0	0	0	0	0	0	0	0	0	0	0	0	0	0	0	0	0	0	0
tr|G3N1G4|G3N1G4_BOVIN;tr|F1MIT3|F1MIT3_BOVIN;tr|F1MIM5|F1MIM5_BOVIN	42647	0	0	0	0	0	48776	0	0	0	0	0	0	0	0	60560	0	0	0	0
tr|F1MIY5|F1MIY5_BOVIN;sp|A5PJD0|URAD_BOVIN	646240	0	510640	557460	0	0	337460	0	327930	305820	358360	399420	0	0	0	412890	0	504900	0	0
tr|F1MJI7|F1MJI7_BOVIN	0	152310	0	0	0	0	0	0	0	0	0	161740	0	0	0	0	0	0	0	0
tr|F1MKB7|F1MKB7_BOVIN;tr|G3MZB0|G3MZB0_BOVIN	0	0	0	0	0	0	0	0	0	154270	0	0	0	0	0	0	0	0	0	0
tr|F1MKF8|F1MKF8_BOVIN	409220	272320	402300	524800	0	431820	424690	606590	373760	632620	497620	369160	0	0	403560	279460	0	405550	0	0
tr|F1MKG2|F1MKG2_BOVIN;tr|Q1JQB0|Q1JQB0_BOVIN	0	126280	0	0	0	0	136660	0	0	0	155490	235790	0	0	0	184760	0	0	0	0
tr|F1ML83|F1ML83_BOVIN;tr|G3MYH1|G3MYH1_BOVIN;sp|P26201|CD36_BOVIN	0	0	0	0	0	196660	0	0	0	0	0	0	0	0	0	0	0	0	0	0
tr|F1ML89|F1ML89_BOVIN;tr|F1MVC0|F1MVC0_BOVIN	88626000	91742000	83925000	72564000	61655000	75252000	86670000	75403000	89723000	83539000	75296000	92080000	83625000	66747000	102100000	83615000	70401000	69598000	75897000	84630000
tr|F1MLB8|F1MLB8_BOVIN	9847500	11097000	11117000	9886500	9748100	11395000	10529000	9609000	9273900	9801000	9911700	10348000	11117000	9935100	10243000	10777000	9948800	7921400	9689800	12380000
tr|F1MLG1|F1MLG1_BOVIN	0	28005	0	0	0	0	0	0	0	0	0	0	0	0	0	0	0	0	0	0
tr|F1MLV5|F1MLV5_BOVIN	0	0	0	0	0	0	116970	0	0	0	0	0	0	0	0	0	0	0	0	0
tr|F1MLW8|F1MLW8_BOVIN;tr|A0A3Q1LT19|A0A3Q1LT19_BOVIN	61140	0	0	0	0	0	0	0	0	0	0	0	0	0	0	0	0	0	0	0
tr|F1MLX0|F1MLX0_BOVIN;sp|Q2KIB0|FAHD2_BOVIN	497720	499140	647020	653220	0	531530	611360	0	512770	597650	573840	567750	0	568900	511990	533370	0	499200	0	0
tr|F1MLX9|F1MLX9_BOVIN	202610	334100	0	0	0	391000	0	0	0	0	0	334980	311510	0	274200	231140	0	0	0	0
tr|F1MM10|F1MM10_BOVIN	332510	0	293990	0	0	0	376270	0	0	217660	0	312040	0	0	0	320320	0	0	0	0
tr|F1MM57|F1MM57_BOVIN	1132100	1057600	881120	236750	683050	426930	1476800	484490	240900	1677000	421220	586500	357800	151410	876270	973600	0	490020	570140	319670
tr|F1MMK0|F1MMK0_BOVIN;sp|A7MBI7|COMT_BOVIN	1072300	1427600	907930	697940	830610	1330900	971180	0	889800	634550	1285100	1082800	759160	1081800	690570	997630	968360	0	0	0
tr|F1MMK8|F1MMK8_BOVIN	184710	182420	0	0	0	0	0	0	0	180000	0	222360	0	0	0	174360	0	0	0	0
tr|F1MMR8|F1MMR8_BOVIN	0	0	0	0	0	0	0	0	0	0	0	43881	0	0	0	0	0	0	0	0
tr|F1MMU4|F1MMU4_BOVIN	75948	0	0	0	0	0	0	0	0	0	0	0	0	0	0	0	0	0	0	0
tr|Q2HJ26|Q2HJ26_BOVIN;tr|F1MN04|F1MN04_BOVIN	0	0	0	0	0	0	0	0	0	0	0	0	0	0	0	112680	0	0	0	0
tr|F1MNA6|F1MNA6_BOVIN;tr|A0A3Q1LRV0|A0A3Q1LRV0_BOVIN;tr|A0A3Q1MHT8|A0A3Q1MHT8_BOVIN;tr|A0A3Q1MBB6|A0A3Q1MBB6_BOVIN	3705500	3724000	4444000	2944000	4534800	2752700	2805800	2810500	3626600	3996900	3237700	1765900	3330400	1860200	3505400	1935600	2764200	3028300	2505900	1288100
tr|F1MNF8|F1MNF8_BOVIN	0	0	0	0	0	0	0	0	205710	0	0	0	0	0	0	0	0	0	0	0
tr|F1MNG5|F1MNG5_BOVIN;sp|Q9N1U7|OTC_BOVIN	7639800	8169800	5414100	6301100	6383600	6714200	7207700	5671500	4540100	6460600	5977700	5623200	6358800	4403200	7696000	6837600	4937400	4744300	6517800	5953200
tr|F1MNI4|F1MNI4_BOVIN	0	132080	0	0	0	0	0	0	0	0	0	0	0	0	0	0	0	0	0	0
tr|F1MNS5|F1MNS5_BOVIN	1382800	1292000	800250	852790	0	1173500	1263800	0	1104900	922100	930380	1208500	0	0	1212300	1236400	0	0	0	622000
tr|F1MNT6|F1MNT6_BOVIN;tr|A0A3Q1M378|A0A3Q1M378_BOVIN	858550	437040	850570	586580	404800	1018800	775980	0	518620	817640	740040	686130	889930	579050	454180	831870	0	0	0	356640
tr|F1MP67|F1MP67_BOVIN;tr|A0A3Q1MEN4|A0A3Q1MEN4_BOVIN;tr|E1B8U6|E1B8U6_BOVIN	4823500	2812000	4762700	2443600	5311100	3410700	3807500	2271300	3644900	2670100	4012600	2080000	4418200	3676100	5952300	4100200	3144500	0	3127000	3593600
tr|F1MPC5|F1MPC5_BOVIN	154660	0	0	196000	0	0	0	0	0	0	418300	0	0	0	0	166800	0	0	0	0
tr|F1MPP7|F1MPP7_BOVIN	0	0	0	0	0	0	0	0	0	0	0	21437	0	0	0	0	0	0	0	0
tr|F1MQ37|F1MQ37_BOVIN	4518100	3463400	3121000	1669700	2399900	1950700	3202600	799290	3110900	4873800	2349000	3000600	1515100	1249100	2641800	3615100	1081500	856160	1877800	1230900
tr|F1MQP2|F1MQP2_BOVIN;tr|A0A3Q1M4C7|A0A3Q1M4C7_BOVIN	334800	251650	448460	304890	0	420780	540790	0	290540	199300	223490	298630	0	0	362090	450440	0	0	0	0
tr|F1MRF5|F1MRF5_BOVIN	2977900	2670800	2677900	2524800	2025700	2273700	2469400	1682800	1792000	3256700	2530500	2353100	2097600	2764700	2659900	1847000	1219500	651930	2095400	1796500
tr|F1MRG0|F1MRG0_BOVIN	357620	377450	405270	469090	0	478350	414470	0	0	0	399770	466550	420340	0	609110	0	0	0	0	0
tr|F1MRH2|F1MRH2_BOVIN	1113400	2350000	0	911120	0	0	0	0	0	737120	0	1143800	0	0	579310	811570	0	0	0	796240
tr|F1MS49|F1MS49_BOVIN;tr|A6QQA9|A6QQA9_BOVIN;tr|E1BBG0|E1BBG0_BOVIN;tr|A0A3Q1MH73|A0A3Q1MH73_BOVIN;tr|A0A3S5ZPS3|A0A3S5ZPS3_BOVIN;tr|F1N234|F1N234_BOVIN	0	0	0	0	0	0	0	0	0	0	0	153480	0	0	0	0	0	0	0	0
tr|F1MT58|F1MT58_BOVIN;tr|M0QW14|M0QW14_BOVIN;tr|M0QVY9|M0QVY9_BOVIN	1689500	3500400	1904200	2014100	550150	1617800	429800	0	2073900	1125300	2082700	2496300	1154400	1747600	4775100	3731300	0	0	1076500	1990100
tr|F1MTR1|F1MTR1_BOVIN;tr|A6H7H0|A6H7H0_BOVIN	2913200	3007600	2974800	2041600	2350600	2736200	2868900	1549700	2003900	2748700	2311900	2262300	2411500	1552700	2432400	2677200	1786100	1045700	2147900	2021300
tr|F1MTT7|F1MTT7_BOVIN	416220	394530	0	371080	621990	994930	1986200	755850	2285700	418950	618670	0	0	0	0	1434400	880200	1199600	0	0
tr|G3N371|G3N371_BOVIN;tr|F1MTY9|F1MTY9_BOVIN	0	62045	0	0	0	0	0	0	0	0	0	0	0	0	0	77999	0	0	0	0
tr|F1MU12|F1MU12_BOVIN;sp|P05786|K2C8_BOVIN;CON__Q9H552;CON__Q01546;CON__P07744;CON__Q9DCV7;CON__Q3KNV1;CON__P08729;CON__P12035;tr|F1N362|F1N362_BOVIN;tr|E1BIL2|E1BIL2_BOVIN;CON__Q6ISB0;CON__Q9NSB2;tr|A0A3Q1LGW7|A0A3Q1LGW7_BOVIN;CON__H-INV:HIT000292931;sp|P04260|K2C4_BOVIN;sp|Q148H8|K2C72_BOVIN;CON__Q3SY84;sp|A7YWK3|K2C73_BOVIN;tr|A0A452DIF0|A0A452DIF0_BOVIN;CON__Q7RTS7;sp|P04262|K2CB_BOVIN;sp|Q1…	13504000	14446000	12079000	12622000	12598000	11334000	13052000	17206000	14107000	15640000	12788000	15890000	18651000	12773000	11659000	11271000	14029000	8896800	13593000	15318000
tr|F1MU22|F1MU22_BOVIN;sp|P0C6R3|EST4A_BOVIN;tr|A0A3Q1MWZ3|A0A3Q1MWZ3_BOVIN;tr|E1BN79|E1BN79_BOVIN;tr|A0A140T835|A0A140T835_BOVIN;sp|P23795|ACES_BOVIN;tr|F1MIM4|F1MIM4_BOVIN	1738300	1167900	1913500	2099800	1768900	1805100	1571400	0	1292000	1652300	1800800	1456800	1769400	1873400	1609700	1548500	0	0	2016800	2056000
tr|F1MUP9|F1MUP9_BOVIN	494060	480650	0	0	0	0	0	0	0	520450	0	0	0	0	0	541170	0	0	0	0
tr|F1MUX5|F1MUX5_BOVIN	0	0	0	0	0	0	0	0	92761	0	0	0	0	0	0	0	0	0	0	0
tr|F1MUZ9|F1MUZ9_BOVIN;sp|P31081|CH60_BOVIN	8767000	8778400	7601100	7841000	5983800	7868900	9204200	8188200	8237300	9178400	7373800	8678700	7815200	7951000	8666000	8048700	6676000	4242300	8268600	8692800
tr|F1MV74|F1MV74_BOVIN	8316600	8667000	9249700	8014200	7504600	7275900	10317000	5871900	5933100	11355000	7506400	9375100	8190400	6724500	7223600	9517300	5564000	6343500	5343200	7351500
tr|F1MV85|F1MV85_BOVIN	69164	0	0	0	0	0	0	0	0	0	0	0	0	0	0	0	0	0	0	0
tr|F1MVL2|F1MVL2_BOVIN;tr|A0A3Q1LHA3|A0A3Q1LHA3_BOVIN;sp|Q3ZBF6|ACADS_BOVIN	7503800	7429000	7934300	7908200	6978700	4987300	7799600	5527800	7835500	6734700	6646500	6933900	6260700	5831100	7045800	7960800	5596900	5870200	7056900	4118100
tr|F1MVM4|F1MVM4_BOVIN;tr|A0A3Q1LU46|A0A3Q1LU46_BOVIN	133060	155320	0	0	0	0	134140	0	0	155820	0	120690	0	0	0	131170	0	0	0	0
tr|F1MVP8|F1MVP8_BOVIN;tr|A0A3Q1ND55|A0A3Q1ND55_BOVIN	558040	655000	935550	884440	606790	676480	977770	561390	0	1214300	987780	760140	0	556520	437910	601220	0	0	767740	731830
tr|G3N150|G3N150_BOVIN;tr|F1MW47|F1MW47_BOVIN	0	0	0	0	0	0	234210	0	0	0	263960	0	0	0	0	0	527500	0	0	0
tr|F1MWD3|F1MWD3_BOVIN	0	307890	0	0	0	0	0	0	0	0	0	0	0	0	0	219640	0	0	0	0
tr|F1MWE0|F1MWE0_BOVIN	0	0	0	0	0	0	0	0	0	0	0	0	0	0	103270	0	0	0	0	0
tr|F1MWM8|F1MWM8_BOVIN	0	0	0	0	0	0	0	0	0	0	0	0	0	0	0	73280	0	0	0	0
tr|F1MWN0|F1MWN0_BOVIN	0	0	0	0	0	0	0	0	0	0	0	0	0	0	0	0	0	0	0	123770
tr|F1MWR3|F1MWR3_BOVIN;sp|Q2KJE4|ETFA_BOVIN	1970300	2099900	1888000	1639600	1936600	1722600	1634900	988970	2530300	1836300	2130400	2041000	1883800	1189400	2362900	2597100	1447100	596980	1017000	1891200
tr|F1MWU9|F1MWU9_BOVIN	579220	643500	0	0	0	1180400	0	0	0	0	0	0	0	0	0	820610	0	0	0	0
tr|F1MWY9|F1MWY9_BOVIN;tr|A0A3Q1LP28|A0A3Q1LP28_BOVIN;tr|Q3ZC57|Q3ZC57_BOVIN	1529100	1455500	1571800	1579100	1108700	898370	1822000	2428500	964920	966860	1378000	1131500	1689100	1083100	782800	1347200	2083700	1374400	1311100	1459500
tr|F1MX38|F1MX38_BOVIN;sp|P61635|STAT3_BOVIN	0	0	0	0	0	0	0	0	0	0	0	0	0	0	0	130410	0	0	0	0
tr|F1MX44|F1MX44_BOVIN	0	677030	0	0	0	0	0	0	1599700	849700	1111300	0	0	0	857240	1886900	4024100	4075600	0	0
tr|F1MXI4|F1MXI4_BOVIN;tr|A0A3Q1LRT4|A0A3Q1LRT4_BOVIN	151050	0	0	0	0	0	0	0	0	0	0	0	0	0	0	161120	0	0	0	0
tr|F1MXY2|F1MXY2_BOVIN;sp|Q64L89|MGST1_BOVIN	0	0	0	0	0	0	0	0	0	302990	0	0	0	0	0	431310	0	0	0	0
tr|F1MY81|F1MY81_BOVIN	0	0	104470	0	0	0	0	0	0	0	0	0	0	0	0	0	0	0	0	0
tr|F1MY84|F1MY84_BOVIN	0	0	0	0	0	0	0	0	0	0	0	0	0	719430	0	0	0	0	0	0
tr|F1MYG5|F1MYG5_BOVIN	556670	1409000	0	0	0	243440	652300	0	466850	695600	358240	881190	0	0	285000	870300	0	610660	0	0
tr|F1MYV0|F1MYV0_BOVIN;tr|A0A3Q1MC79|A0A3Q1MC79_BOVIN;tr|A0A3Q1LW09|A0A3Q1LW09_BOVIN	276640	240040	0	0	0	0	195540	0	0	284420	285420	200940	0	278630	255150	257090	0	0	335190	0
tr|F1MYZ7|F1MYZ7_BOVIN;tr|A0A3Q1LRP4|A0A3Q1LRP4_BOVIN;sp|A5PKH3|FAAA_BOVIN;tr|A0A3Q1NHX4|A0A3Q1NHX4_BOVIN;tr|A0A3Q1MPJ4|A0A3Q1MPJ4_BOVIN	4078700	4149900	4830100	4417300	3500400	4377500	4382900	1246100	3094600	3642600	3379600	2865000	3616500	3225900	2435500	3082500	2396500	2703000	2464100	3970500
tr|F1MZN9|F1MZN9_BOVIN;tr|A0A3Q1M0E0|A0A3Q1M0E0_BOVIN	7632800	9149300	4665500	5201200	3765700	3715300	6424600	0	7131400	5200500	6297300	7744300	2250200	2795000	8646700	8261300	2767700	2637200	2005600	2646900
tr|F1MZY2|F1MZY2_BOVIN	0	60650	0	0	0	0	0	0	0	0	0	0	0	0	0	0	0	0	0	0
tr|F1N085|F1N085_BOVIN;tr|Q0VC88|Q0VC88_BOVIN;tr|Q3T0J0|Q3T0J0_BOVIN;tr|F6R031|F6R031_BOVIN	313670	240890	0	0	0	0	234870	0	303330	0	0	0	0	0	0	270430	0	0	0	0
tr|F1N086|F1N086_BOVIN	0	0	0	0	0	0	0	0	0	0	0	0	0	0	87174	0	0	0	0	0
tr|F1N0E5|F1N0E5_BOVIN;sp|Q2T9X2|TCPD_BOVIN	298090	0	0	0	0	0	0	0	0	0	271760	285970	0	0	0	271220	0	0	0	0
tr|F1N0F7|F1N0F7_BOVIN	0	76241	0	0	0	0	0	0	0	0	0	0	0	0	0	0	0	0	0	0
tr|F1N0S6|F1N0S6_BOVIN;tr|E1BG19|E1BG19_BOVIN	411420	545060	489500	0	440890	416150	452190	0	456930	387140	465760	640590	591220	445790	0	423650	0	0	0	0
tr|F1N169|F1N169_BOVIN;tr|A0A3Q1M057|A0A3Q1M057_BOVIN;tr|A0A3Q1LMA3|A0A3Q1LMA3_BOVIN	0	0	0	0	0	0	0	0	0	0	0	286720	0	0	0	0	0	0	0	0
tr|G5E628|G5E628_BOVIN;tr|F1N1A3|F1N1A3_BOVIN	0	0	0	0	0	0	0	0	0	23786	0	0	0	0	0	0	0	0	0	0
tr|F1N206|F1N206_BOVIN	581260	607260	0	0	0	0	583900	0	0	589450	0	548010	0	0	0	509580	0	0	0	0
tr|F1N2I5|F1N2I5_BOVIN;tr|A0A3Q1LGS8|A0A3Q1LGS8_BOVIN	717640	721790	1035700	859500	0	664500	841880	0	854140	967750	771840	595620	966720	995700	809690	957250	0	0	778530	0
tr|F1N2K1|F1N2K1_BOVIN	681630	597860	0	0	0	0	469760	0	395410	283050	0	411460	0	0	560790	577450	0	0	0	0
tr|F1N2Q7|F1N2Q7_BOVIN	362730	322420	0	0	432620	0	0	0	0	0	0	0	0	0	0	0	0	0	0	0
tr|F1N2W0|F1N2W0_BOVIN;sp|Q3SZJ4|PTGR1_BOVIN;sp|A4FV45|TM214_BOVIN	2123500	2513100	2067500	1564000	1561400	2420400	2871000	0	1699200	2690000	1875300	2605900	1983800	1882600	2221300	2710700	0	0	1027800	1616300
tr|F1N338|F1N338_BOVIN;tr|A0A3Q1LS03|A0A3Q1LS03_BOVIN	5261400	5002400	3871600	4865900	3506600	4359700	5397500	1823300	4073100	4987000	3625400	4808900	3548300	1636800	5250800	5170000	3121900	1863800	3132300	4364600
tr|F1N3P2|F1N3P2_BOVIN;sp|E1BMF7|UBP13_BOVIN	0	0	0	0	0	0	0	0	0	111570	0	0	0	0	0	0	0	0	0	0
tr|F1N455|F1N455_BOVIN;sp|Q3ZCJ8|CATC_BOVIN	898400	589620	1288300	822630	831370	841030	646270	0	699900	1071500	1288900	665600	944280	1315500	675980	1121200	0	0	812140	1040000
tr|F1N4U6|F1N4U6_BOVIN;tr|A0A3Q1MSS7|A0A3Q1MSS7_BOVIN	605150	536650	841230	0	0	0	515360	560980	494380	542780	0	495790	0	0	374540	539910	0	0	0	0
tr|F1N5M2|F1N5M2_BOVIN;tr|A0A3Q1MKX8|A0A3Q1MKX8_BOVIN;sp|Q3MHN5|VTDB_BOVIN;CON__Q3MHN5;tr|A0A3Q1LQ02|A0A3Q1LQ02_BOVIN;CON__ENSEMBL:ENSBTAP00000018229	488160	602340	0	0	0	0	0	0	0	0	0	606880	0	0	0	423690	0	0	0	0
tr|F1N678|F1N678_BOVIN	0	0	2175400	1853100	0	0	0	0	0	0	0	0	0	0	1730700	0	0	0	0	0
tr|F1N690|F1N690_BOVIN	55910	0	0	0	0	0	0	0	0	0	0	0	0	0	0	0	0	0	0	0
tr|F1N6I4|F1N6I4_BOVIN;tr|A0A3Q1NB93|A0A3Q1NB93_BOVIN	1377700	1710700	3521300	1398400	1714100	1423500	1858300	1641800	1464800	1912300	1251300	1886700	2826000	0	1290400	1997900	692460	1439000	1247300	2184000
tr|F1N6N4|F1N6N4_BOVIN	0	0	0	0	0	0	0	0	0	0	0	290730	0	0	0	0	0	0	0	0
tr|F1N6W9|F1N6W9_BOVIN;tr|A8E654|A8E654_BOVIN	0	38932	0	0	0	0	0	0	0	0	0	0	0	0	0	0	0	0	0	0
tr|F1N7W0|F1N7W0_BOVIN;sp|Q17QU7|DHR13_BOVIN	242990	441460	282160	0	484820	350130	472000	0	384370	602310	297880	0	0	474330	336520	333710	533260	0	0	0
tr|F2Z4F5|F2Z4F5_BOVIN	521020	750680	518870	520950	555910	530900	534970	0	275630	581950	602640	596710	530390	299380	488460	454690	0	0	454510	523990
tr|F2Z4H6|F2Z4H6_BOVIN	0	0	0	0	0	0	0	0	0	0	0	0	71660	0	0	0	0	0	0	0
tr|F2Z4I6|F2Z4I6_BOVIN	0	0	0	0	0	0	0	0	0	0	0	137160	0	0	0	0	0	0	0	0
tr|F6PTG3|F6PTG3_BOVIN	1060400	2304800	1220200	1221800	1091200	1132200	1539400	1384800	1040500	1303600	1300400	1081300	741850	0	1207700	622250	775240	746250	1022700	807740
tr|Q3T185|Q3T185_BOVIN;tr|F6PVF9|F6PVF9_BOVIN	0	30109	0	0	0	0	0	0	0	0	0	0	0	0	0	0	0	0	0	0
tr|F6PXE3|F6PXE3_BOVIN	108860	119880	0	0	0	0	0	0	0	0	0	0	0	0	0	0	0	0	0	0
tr|F6Q9Q9|F6Q9Q9_BOVIN;sp|P05307|PDIA1_BOVIN;tr|A0A3Q1LPQ0|A0A3Q1LPQ0_BOVIN	17022000	15254000	13846000	16392000	13931000	17483000	16520000	16928000	14955000	15763000	13950000	15304000	18133000	16039000	14568000	15607000	17454000	15041000	15532000	18351000
tr|F6QEU6|F6QEU6_BOVIN	1154800	898210	1329400	816750	935160	827090	1148700	832220	545870	1460200	884420	1145800	905510	0	1053900	973200	484540	633890	587740	729160
tr|F6QGE6|F6QGE6_BOVIN	144920	0	0	0	0	0	0	0	0	0	0	0	0	0	0	0	0	0	0	0
tr|F6QH94|F6QH94_BOVIN;tr|A0A3Q1MRD2|A0A3Q1MRD2_BOVIN	2377000	2117400	2406300	2422700	2543300	2841200	2207800	0	2427400	3136900	2094000	2650500	2637500	2671600	2281800	2384000	1794900	0	2701000	2554800
tr|F6QIT9|F6QIT9_BOVIN	0	57477	0	0	0	0	0	0	0	0	0	0	0	0	0	0	0	0	0	0
tr|F6QJJ8|F6QJJ8_BOVIN	441380	301080	405890	0	0	347200	394470	0	404010	306300	0	393060	0	0	426030	369550	0	0	434950	0
tr|F6QQ60|F6QQ60_BOVIN;tr|A0A3Q1MLV0|A0A3Q1MLV0_BOVIN	816490	831830	824740	660190	860340	820730	963490	736450	956480	860090	553010	934380	1109500	857090	783740	1173100	0	595790	657420	994430
tr|F6QQE8|F6QQE8_BOVIN	286900	386750	0	0	0	0	302810	0	0	401040	288930	301370	0	0	358930	296650	0	0	0	0
tr|F6R4N7|F6R4N7_BOVIN	0	0	0	0	0	0	104790	0	0	0	0	0	0	0	0	0	0	0	0	0
tr|F6RFP6|F6RFP6_BOVIN	0	291330	0	0	0	0	0	0	0	225040	0	0	0	0	0	0	0	0	0	0
tr|F6RWK1|F6RWK1_BOVIN	0	122530	0	0	0	0	0	0	0	0	0	0	0	0	0	0	0	0	0	0
tr|F6S1Q0|F6S1Q0_BOVIN;CON__P05784;CON__H-INV:HIT000015463;sp|Q0P5J7|KRT35_BOVIN;tr|A0A3Q1LJB2|A0A3Q1LJB2_BOVIN;tr|Q17QL7|Q17QL7_BOVIN;tr|A0A140T8B6|A0A140T8B6_BOVIN;tr|A6QP90|A6QP90_BOVIN;tr|A0A3Q1LVK7|A0A3Q1LVK7_BOVIN;tr|F1MI98|F1MI98_BOVIN;tr|A0A3Q1LV22|A0A3Q1LV22_BOVIN;CON__Q15323;CON__Q9UE12;tr|A0A3Q1LRG4|A0A3Q1LRG4_BOVIN;tr|Q148I8|Q148I8_BOVIN;tr|A0A3Q1LZF2|A0A3Q1LZF2_BOVIN;tr|A0A3Q1M139|A0…	6895900	6915600	5571600	6766900	8188700	6720500	6314300	14370000	7158400	6757300	7677700	7723500	10173000	8718100	5634600	6748500	10637000	10991000	10178000	9837000
tr|G3MWG4|G3MWG4_BOVIN	0	0	0	0	0	0	0	0	0	0	0	0	0	0	0	22280	0	0	0	0
tr|G3MWJ8|G3MWJ8_BOVIN;tr|G5E631|G5E631_BOVIN;tr|A0A3Q1MR08|A0A3Q1MR08_BOVIN;tr|K0FD10|K0FD10_BOVIN;tr|F1MYC6|F1MYC6_BOVIN;sp|Q5W5U4|DDX4_BOVIN	0	0	0	0	0	0	0	0	0	0	0	132450	0	0	0	0	0	0	0	0
tr|G3MWT1|G3MWT1_BOVIN	0	0	0	0	0	0	0	0	0	0	41590	0	0	0	0	0	0	0	0	0
tr|G3MXC8|G3MXC8_BOVIN;sp|Q3SYX9|ARPC5_BOVIN	0	0	0	0	0	0	0	0	0	0	0	0	0	0	0	169950	0	0	0	0
tr|G3MYH2|G3MYH2_BOVIN	4370700	3117900	2566000	1699500	2517200	2449200	5184400	975200	2180100	3512000	2601000	3188700	1543300	1283400	3133600	3825100	1523400	1076200	2181100	1366700
tr|G3N0V0|G3N0V0_BOVIN;tr|A0A3Q1N3I9|A0A3Q1N3I9_BOVIN	1061400	1463100	1750400	862170	1487700	916050	1169600	0	1625200	1874000	2431000	1178000	1273500	0	1012600	914660	0	0	0	0
tr|G3N1U4|G3N1U4_BOVIN;tr|A0A452DJA9|A0A452DJA9_BOVIN	0	0	0	0	0	0	0	0	0	0	38124	0	0	0	0	0	0	0	0	0
tr|G3N2L2|G3N2L2_BOVIN	353490	369780	0	0	0	453830	281390	1002900	268290	382790	242910	356670	0	0	0	566710	0	380630	0	0
tr|Q2KJ42|Q2KJ42_BOVIN;tr|G3N361|G3N361_BOVIN;tr|A0A3Q1LXP0|A0A3Q1LXP0_BOVIN	0	0	0	0	0	0	0	0	0	123950	0	0	0	0	0	0	0	0	0	0
tr|G3N3D4|G3N3D4_BOVIN;tr|E1B905|E1B905_BOVIN	252340	246180	263410	474260	326920	651590	315140	0	0	259970	410710	0	556790	0	434690	252110	0	0	410900	0
tr|G3N3K3|G3N3K3_BOVIN	0	0	0	0	0	133610	0	0	0	0	0	0	0	0	0	0	0	0	0	0
tr|G3N3N1|G3N3N1_BOVIN	0	190470	0	0	0	0	173190	0	0	233710	0	168980	0	0	0	0	0	0	0	0
tr|G3X6L7|G3X6L7_BOVIN	672870	919590	821720	787860	528340	679730	532690	0	566700	973970	370830	598800	720450	789470	571010	743770	0	0	662790	0
tr|G3X6N3|G3X6N3_BOVIN	9793300	10241000	10581000	8747600	9484800	8737100	8760100	7089500	13448000	9856600	10917000	10323000	10699000	7273800	8976400	10494000	8106700	7706700	9391900	10605000
tr|G5E531|G5E531_BOVIN;sp|Q32L40|TCPA_BOVIN	358280	353150	413420	267860	384230	301630	307110	0	290190	294920	322850	336270	356790	343280	0	328910	0	0	0	0
tr|G5E5C8|G5E5C8_BOVIN;sp|Q2TBL6|TALDO_BOVIN	0	0	0	0	0	0	292240	0	270350	0	0	0	0	0	0	339340	0	0	0	0
tr|G5E626|G5E626_BOVIN;tr|G3N1X7|G3N1X7_BOVIN;tr|A0A3Q1N6N0|A0A3Q1N6N0_BOVIN;tr|A0A3Q1LZ85|A0A3Q1LZ85_BOVIN;tr|A0A3Q1MT83|A0A3Q1MT83_BOVIN	113390	0	147380	117790	0	0	0	0	0	0	0	0	0	156240	0	136110	0	0	0	0
tr|H7BWW0|H7BWW0_BOVIN	0	124580	0	0	0	0	183280	0	0	0	0	0	0	0	159070	0	0	0	0	0
tr|H7BWW2|H7BWW2_BOVIN;tr|E1B9H0|E1B9H0_BOVIN;tr|E1B9E8|E1B9E8_BOVIN	0	73562	0	0	0	0	0	0	0	0	0	0	0	0	0	0	0	0	0	0
tr|M0QW21|M0QW21_BOVIN	13770000	11917000	11663000	12185000	8874400	9853100	11735000	2039400	11255000	8930800	12263000	10067000	9276500	9884400	13012000	14492000	12777000	8145400	7681100	4736700
tr|O18736|O18736_BOVIN	0	0	0	0	0	0	197720	0	0	266390	0	427700	0	0	0	221080	0	0	0	0
tr|Q08D92|Q08D92_BOVIN	1035300	1628000	1263600	0	0	396130	894640	530330	932310	570780	1160100	957340	350430	419980	858470	1051600	845270	812850	438820	0
tr|Q08DV2|Q08DV2_BOVIN;tr|A0A3Q1MLH0|A0A3Q1MLH0_BOVIN	0	0	0	0	0	0	0	0	0	0	0	0	0	0	0	133930	0	0	0	0
tr|Q08E34|Q08E34_BOVIN	0	0	0	0	0	0	0	0	0	0	0	289060	0	0	0	0	0	0	0	0
tr|Q0II75|Q0II75_BOVIN;tr|Q5EA35|Q5EA35_BOVIN	734450	908910	916270	657870	856940	871090	826180	522740	810980	1136200	804440	758150	858300	718020	642920	821050	646830	0	0	0
tr|Q0III1|Q0III1_BOVIN;tr|A0A3S5ZPN0|A0A3S5ZPN0_BOVIN;sp|Q9GK13|MUTA_BOVIN	1132600	1042200	966690	366300	658930	759670	1233400	0	796490	788440	799220	1117300	557190	497920	1095300	925240	0	0	429460	0
tr|Q0IIL6|Q0IIL6_BOVIN;tr|A0A3Q1NK91|A0A3Q1NK91_BOVIN	6226300	7338300	6246200	6038300	5875600	6770200	5261500	5379700	5480500	6991200	6381200	6251100	6186600	5548000	5058900	6611200	4859700	4917300	6054100	5412900
tr|Q0P5G8|Q0P5G8_BOVIN;tr|A0A3Q1NE20|A0A3Q1NE20_BOVIN	387390	453920	476440	290910	363160	0	318960	0	320230	399010	380060	271080	0	324750	251060	256960	0	0	0	0
tr|Q0PHW6|Q0PHW6_BOVIN	0	0	0	0	0	0	0	0	0	0	39635	0	0	0	0	0	0	0	0	0
tr|Q0V8D0|Q0V8D0_BOVIN;tr|A0A3Q1MGL0|A0A3Q1MGL0_BOVIN;tr|A0A3Q1MPA9|A0A3Q1MPA9_BOVIN;tr|A0A3Q1MHG3|A0A3Q1MHG3_BOVIN;tr|A0A3Q1NIN1|A0A3Q1NIN1_BOVIN;sp|Q27979|RDH5_BOVIN	1529400	2629500	1485800	2078400	1668300	2518400	1940000	1647800	1289400	2177900	2099800	1784200	1494600	1613200	2124100	959540	2498000	1036000	1794000	0
tr|Q0VC97|Q0VC97_BOVIN	0	0	0	0	0	0	0	0	0	0	0	0	593330	0	0	0	0	0	0	0
tr|Q0VCK1|Q0VCK1_BOVIN	0	0	0	0	0	0	0	0	0	0	0	21978	0	0	0	0	0	0	0	0
tr|Q0VCM7|Q0VCM7_BOVIN;tr|A0A3Q1MGK3|A0A3Q1MGK3_BOVIN;tr|F1N0Y0|F1N0Y0_BOVIN	0	274020	0	0	0	0	0	0	0	0	0	0	0	0	211690	0	0	0	0	0
tr|Q0VCQ2|Q0VCQ2_BOVIN	108710	409610	109010	0	0	0	135600	0	0	0	0	129020	0	0	155960	117760	0	0	0	0
tr|Q0VCQ9|Q0VCQ9_BOVIN	0	0	0	0	0	0	0	0	0	0	0	26188	0	0	0	0	0	0	0	0
tr|Q148D3|Q148D3_BOVIN;tr|A0A3Q1MSL5|A0A3Q1MSL5_BOVIN;tr|A0A3Q1LY08|A0A3Q1LY08_BOVIN	1916900	1635900	1167600	1478600	552770	1238300	2239300	0	1150900	994300	1153200	1568500	1361900	1124700	1631700	1667400	795860	984290	0	1566900
tr|Q148D6|Q148D6_BOVIN	0	0	0	0	0	0	0	0	0	0	0	50705	0	0	0	0	0	0	0	0
tr|Q148J4|Q148J4_BOVIN;tr|A0A3Q1M7J6|A0A3Q1M7J6_BOVIN;tr|E1BC58|E1BC58_BOVIN	0	55176	0	0	0	0	0	0	0	0	0	0	0	0	0	0	0	0	0	0
tr|Q17QI3|Q17QI3_BOVIN;tr|A0A3Q1MUM9|A0A3Q1MUM9_BOVIN;tr|A0A3Q1MLP4|A0A3Q1MLP4_BOVIN	2833900	2924900	3171900	3666400	3541900	3016800	2750600	0	3119000	3160400	3205200	2375000	2230400	2995500	2367100	3029900	1409800	1742500	3201400	2449100
tr|Q1JPG7|Q1JPG7_BOVIN	1106800	1165300	678510	909120	0	898510	1130400	0	578400	1281800	584800	1254500	655610	0	461160	911690	0	0	451320	612270
tr|Q1JQD3|Q1JQD3_BOVIN	0	0	0	0	0	0	292360	0	0	0	0	0	0	0	0	0	0	0	0	0
tr|Q1LZ72|Q1LZ72_BOVIN	0	0	0	0	0	0	0	0	0	265860	0	0	0	0	0	280690	0	0	0	0
tr|Q1LZF6|Q1LZF6_BOVIN;tr|A0A3Q1MNF0|A0A3Q1MNF0_BOVIN;tr|A0A3Q1ND65|A0A3Q1ND65_BOVIN;tr|Q2TA22|Q2TA22_BOVIN;tr|A0A3Q1NEA4|A0A3Q1NEA4_BOVIN;tr|A0A3Q1MT90|A0A3Q1MT90_BOVIN;tr|A0A3Q1LPX2|A0A3Q1LPX2_BOVIN	2920800	3160200	2184900	2361200	1635800	2475700	4173800	541840	1999900	2375700	2262500	2165900	1228600	1329800	2697100	2666800	867390	1619300	949200	1823300
tr|Q1LZF9|Q1LZF9_BOVIN	0	0	0	0	0	0	0	0	0	0	0	0	0	0	0	39526	0	0	0	0
tr|Q1RMI2|Q1RMI2_BOVIN	0	0	0	0	0	0	0	0	0	0	0	106690	0	0	0	0	0	0	0	0
tr|Q24JZ4|Q24JZ4_BOVIN;tr|A0A3Q1LV65|A0A3Q1LV65_BOVIN	0	126640	0	0	0	0	111260	0	0	0	0	0	0	0	0	0	0	0	0	0
tr|Q24K14|Q24K14_BOVIN	8283300	12202000	9348000	8997000	10306000	9165100	13942000	8276800	8107700	7254900	10729000	7509100	10681000	10283000	13018000	10167000	10950000	11223000	13105000	10899000
tr|Q29RH9|Q29RH9_BOVIN	0	0	0	0	0	0	0	0	0	0	0	0	90531	0	0	0	0	0	0	0
tr|Q29RS1|Q29RS1_BOVIN	4389700	9548300	8487400	8902500	6781600	9382200	7585900	4172600	5234100	6938600	6530200	5589600	6872600	7416300	6330300	7125700	6113700	4210700	6008600	6153400
tr|Q2KHW4|Q2KHW4_BOVIN	0	0	0	0	0	0	0	0	0	0	77202	0	0	0	0	0	0	0	0	0
tr|Q2KIG6|Q2KIG6_BOVIN	0	0	0	0	0	0	321740	0	0	0	0	0	0	0	0	0	0	0	0	0
tr|Q2KIM6|Q2KIM6_BOVIN;tr|F6RQK3|F6RQK3_BOVIN;tr|A0A3Q1LVX4|A0A3Q1LVX4_BOVIN;tr|A0A3Q1MF01|A0A3Q1MF01_BOVIN;tr|A0A3Q1MEZ2|A0A3Q1MEZ2_BOVIN	2458300	4220000	5454200	3893100	4614700	4894100	4469400	0	4529800	2506700	5034900	3017200	3679800	4705900	3714000	2614600	1256900	0	3693100	4758300
tr|Q2KIS4|Q2KIS4_BOVIN;tr|A0A3Q1LQK5|A0A3Q1LQK5_BOVIN	0	0	0	0	0	0	0	0	245610	0	0	0	0	0	0	0	0	0	0	0
tr|Q2KIS5|Q2KIS5_BOVIN	4008800	6252400	5191100	4650500	4131700	5889700	6139500	3132500	3716500	6289100	4331500	3895400	4383400	5126700	4511100	4821100	4460300	2967200	4463400	4395000
tr|Q2KIV8|Q2KIV8_BOVIN;tr|A0A3Q1LSN6|A0A3Q1LSN6_BOVIN	4739500	5462100	1609800	2645000	2647800	2730500	4072100	4575600	3315900	4646900	2162500	2533400	2210600	2793500	2934100	2539600	4287200	4873200	0	1797200
tr|Q2KIW1|Q2KIW1_BOVIN	415040	2287800	1374900	412980	0	604020	4335100	0	808460	1144300	0	2973300	0	0	1752400	722250	0	0	0	0
tr|Q2KJJ2|Q2KJJ2_BOVIN	347790	450870	0	0	606140	401530	735890	0	0	0	385490	318850	0	0	0	0	0	0	435120	0
tr|Q32KM0|Q32KM0_BOVIN	0	260180	197020	0	0	0	0	0	0	295330	0	0	0	0	0	0	0	0	249340	0
tr|Q3MHK8|Q3MHK8_BOVIN;tr|F1N7H2|F1N7H2_BOVIN	0	0	0	0	0	0	271250	0	0	0	410850	0	0	0	0	222270	0	0	0	0
tr|Q3MHK9|Q3MHK9_BOVIN	101230	0	0	0	0	0	0	0	0	0	0	0	0	0	0	0	0	0	0	0
tr|Q3MHQ1|Q3MHQ1_BOVIN	0	0	0	0	0	0	0	0	0	0	0	32840	0	0	0	0	0	0	0	0
tr|Q3MHX0|Q3MHX0_BOVIN	308160	370380	0	354140	589900	330170	249930	0	406740	406840	410700	339040	319920	0	282690	290470	0	0	0	507670
tr|Q3SX32|Q3SX32_BOVIN	0	263390	0	0	0	200640	202040	0	0	253880	0	0	0	0	0	189340	0	0	0	0
tr|Q3SX47|Q3SX47_BOVIN;tr|A0A3Q1M2E6|A0A3Q1M2E6_BOVIN	0	192870	0	0	0	0	158500	0	0	121920	0	0	0	0	0	0	0	0	0	0
tr|Q3SZ00|Q3SZ00_BOVIN;tr|A0A3Q1NDR1|A0A3Q1NDR1_BOVIN	4204700	4141200	2669600	1381300	1866000	2842300	4223000	1450200	3697200	3604700	2035500	4080600	1491600	1421200	3040200	3809300	615920	642810	1343900	1529500
tr|Q3SZA4|Q3SZA4_BOVIN	277030	390000	310770	335450	0	0	0	0	0	425560	459590	335630	0	0	0	300360	0	0	0	0
tr|Q3SZN8|Q3SZN8_BOVIN;tr|H9GW43|H9GW43_BOVIN	0	0	0	0	0	0	0	0	174080	0	161960	0	0	0	0	0	0	0	0	0
tr|Q3SZT2|Q3SZT2_BOVIN	0	0	0	0	0	0	0	0	0	0	0	0	0	0	109000	0	0	0	0	0
tr|Q3T047|Q3T047_BOVIN;tr|A0A3Q1LK48|A0A3Q1LK48_BOVIN;tr|G3X6I4|G3X6I4_BOVIN	5595500	2116200	4301200	2343200	3610800	2528300	5536200	3383000	2168400	3101200	2174500	1654700	1402100	759680	2978700	4186000	3894400	681640	2601400	1076600
tr|Q3T0S7|Q3T0S7_BOVIN	0	186000	0	0	0	0	0	0	0	0	0	0	0	0	0	0	0	0	0	0
tr|Q3T0V2|Q3T0V2_BOVIN;tr|F1MR63|F1MR63_BOVIN	2034600	2378300	1314600	1368100	1462500	1013700	2220700	1404300	1530700	2190600	1189400	1690700	1475100	1028600	1617100	1705300	1191100	917310	1507800	1687800
tr|Q3ZBG1|Q3ZBG1_BOVIN	265860	267390	0	0	0	0	0	0	0	248580	297450	334880	0	0	305840	0	0	0	0	0
tr|Q3ZBG2|Q3ZBG2_BOVIN	458130	1044300	398290	0	1071000	0	422520	0	932420	0	1763400	528600	0	519590	650950	1164300	0	0	0	0
tr|Q3ZBT8|Q3ZBT8_BOVIN	0	0	0	0	0	0	0	0	0	0	0	198510	0	0	0	0	0	0	0	0
tr|Q3ZC41|Q3ZC41_BOVIN	6099400	6630100	6606500	6000000	5855700	6373400	5981300	3704700	5930500	6826700	6635200	5387900	5618100	5299900	5141600	5713400	1798600	497480	5970300	4934400
tr|Q3ZCA7|Q3ZCA7_BOVIN	0	0	0	0	0	0	0	0	0	0	0	0	0	0	0	52858	0	0	0	0
tr|Q3ZCE2|Q3ZCE2_BOVIN	0	0	0	0	0	0	0	0	0	37143	0	0	0	0	0	0	0	0	0	0
tr|Q3ZCJ6|Q3ZCJ6_BOVIN;tr|F6RAL2|F6RAL2_BOVIN;tr|A0A3Q1M0G9|A0A3Q1M0G9_BOVIN;tr|E1B7J2|E1B7J2_BOVIN	8633100	9706300	12955000	11479000	10516000	11459000	14944000	12442000	6822900	10852000	10604000	8485200	9337800	12546000	9016000	12330000	10974000	7183300	9592800	9202900
tr|Q5E9F1|Q5E9F1_BOVIN	411070	0	499370	0	0	0	631470	785230	360860	439850	352990	404100	0	0	422240	496790	579340	591390	0	0
tr|Q6IE76|Q6IE76_BOVIN;sp|Q32KR6|FDFT_BOVIN	0	120380	0	0	0	0	0	0	0	0	0	0	0	0	0	0	0	0	0	0
tr|Q7YRW9|Q7YRW9_BOVIN	273340	0	0	0	0	0	0	0	0	0	0	0	0	0	297390	0	0	0	0	0
